# Supplementary material for: (p)ppGpp mediates persister formation in Escherichia coli during glucose to fatty acid shift
Source: Front Microbiol. 2026 Jan 16;16:1749456. doi: 10.3389/fmicb.2025.1749456 (PMC12858184; doi:10.3389/fmicb.2025.1749456)
Supplement: Supplementary file 6 [file Data_Sheet_1.XLSX]

## Sheet: U5-1
Peptide	Replicate	Precursor Mz	Retention Time	Area	Background	Peak Rank
Pyruvate-0	gluc5-1	87.1	2.28	2739	740	1
Pyruvate-10	gluc5-1	88.1	2.02	31	0	1
Pyruvate-11	gluc5-1	88.1	2.3	601	0	1
Pyruvate-21	gluc5-1	89.1	#N/A	#N/A	#N/A	#N/A
Pyruvate-22	gluc5-1	89.1	2.22	750	1771	1
Pyruvate-32	gluc5-1	90.1	2.29	364	541	1
Glycerate-0	gluc5-1	105	2.09	3205700	34785	1
Glycerate2-0	gluc5-1	105	2.21	352	0	1
Glycerate-10	gluc5-1	106	2.61	37637	54835	1
Glycerate-11	gluc5-1	106	2.13	12397	81363	1
Glycerate2-10	gluc5-1	106	3.03	27	0	1
Glycerate2-11	gluc5-1	106	#N/A	#N/A	#N/A	#N/A
Glycerate-21	gluc5-1	107	2.13	1120	108	1
Glycerate2-21	gluc5-1	107	#N/A	#N/A	#N/A	#N/A
Glycerate2-22	gluc5-1	107	2.15	8	0	1
Glycerate-31	gluc5-1	108	2.56	216	0	1
Glycerate2-32	gluc5-1	108	#N/A	#N/A	#N/A	#N/A
FRUC-0	gluc5-1	179	4.26	29520	0	1
FRUC-10	gluc5-1	180	4.18	128	0	1
FRUC-11	gluc5-1	180	#N/A	#N/A	#N/A	#N/A
FRUC-20	gluc5-1	181	3.6	684724	36063	1
FRUC-21	gluc5-1	181	4.04	389	0	1
FRUC-22	gluc5-1	181	3.25	545	275	1
FRUC-30	gluc5-1	182	3.72	15427	5692	1
FRUC-31	gluc5-1	182	3.28	6358	2462	1
FRUC-32	gluc5-1	182	3.95	848	0	1
FRUC-33	gluc5-1	182	4.14	378	0	1
FRUC-41	gluc5-1	183	4.02	3999	0	1
FRUC-42	gluc5-1	183	3.27	1188	536	1
FRUC-43	gluc5-1	183	3.21	1576	881	1
FRUC-52	gluc5-1	184	3.1	377	0	1
FRUC-53	gluc5-1	184	3.22	856	0	1
FRUC-63	gluc5-1	185	4.25	4113131	0	1
Glyoxylate-0	gluc5-1	73.1	4.29	5059	40700	1
Glyoxylate-10	gluc5-1	74.1	4.26	1530490	72249	1
Glyoxylate-11	gluc5-1	74.1	4.32	27902	25478	1
Glyoxylate-21	gluc5-1	75.1	4.17	10426	0	1
Glycolate-0	gluc5-1	75.1	4.36	1505	1268	1
Glycolate-10	gluc5-1	76.1	4.39	1490	202	1
Glycolate-11	gluc5-1	76.1	4.84	28	0	1
Glycolate-21	gluc5-1	77.1	4.39	130	0	1
Sucrose-0	gluc5-1	341.1	5.73	4511630	13874	1
Sucrose-10	gluc5-1	342.1	5.61	16057	70981	1
Sucrose-11	gluc5-1	342.1	5.37	211822	0	1
Sucrose-20	gluc5-1	343.1	5.25	3624	5793	1
Sucrose-21	gluc5-1	343.1	5.39	1159	1064	1
Sucrose-22	gluc5-1	343.1	5.4	9019	5081	1
Sucrose-30	gluc5-1	344.1	5.44	520	0	1
Sucrose-31	gluc5-1	344.1	5.36	414	14	1
Sucrose-32	gluc5-1	344.1	5.25	564	230	1
Sucrose-33	gluc5-1	344.1	5.52	711	0	1
Sucrose-40	gluc5-1	345.1	5.79	0	0	1
Sucrose-41	gluc5-1	345.1	5.8	457	0	1
Sucrose-42	gluc5-1	345.1	5.65	27421	92939	1
Sucrose-43	gluc5-1	345.1	#N/A	#N/A	#N/A	#N/A
Sucrose-44	gluc5-1	345.1	5.51	147	0	1
Sucrose-50	gluc5-1	346.1	#N/A	#N/A	#N/A	#N/A
Sucrose-51	gluc5-1	346.1	#N/A	#N/A	#N/A	#N/A
Sucrose-52	gluc5-1	346.1	5.59	1667	129	1
Sucrose-53	gluc5-1	346.1	5.41	1560	1919	1
Sucrose-54	gluc5-1	346.1	#N/A	#N/A	#N/A	#N/A
Sucrose-55	gluc5-1	346.1	#N/A	#N/A	#N/A	#N/A
Sucrose-60	gluc5-1	347.1	5.75	8	0	1
Sucrose-61	gluc5-1	347.1	#N/A	#N/A	#N/A	#N/A
Sucrose-62	gluc5-1	347.1	5.37	2026	259	1
Sucrose-63	gluc5-1	347.1	5.34	258	0	1
Sucrose-64	gluc5-1	347.1	5.49	5280	5012	1
Sucrose-65	gluc5-1	347.1	#N/A	#N/A	#N/A	#N/A
Sucrose-66	gluc5-1	347.1	#N/A	#N/A	#N/A	#N/A
Sucrose-71	gluc5-1	348.1	5.53	0	0	1
Sucrose-72	gluc5-1	348.1	#N/A	#N/A	#N/A	#N/A
Sucrose-73	gluc5-1	348.1	5.4	589	61	1
Sucrose-74	gluc5-1	348.1	5.66	1091	0	1
Sucrose-75	gluc5-1	348.1	5.46	1242	242	1
Sucrose-76	gluc5-1	348.1	#N/A	#N/A	#N/A	#N/A
Sucrose-82	gluc5-1	349.1	5.38	316	0	1
Sucrose-83	gluc5-1	349.1	#N/A	#N/A	#N/A	#N/A
Sucrose-84	gluc5-1	349.1	5.46	476	0	1
Sucrose-85	gluc5-1	349.1	5.33	15	0	1
Sucrose-86	gluc5-1	349.1	5.13	7071	3008	1
Sucrose-93	gluc5-1	350.1	5.38	124	0	1
Sucrose-94	gluc5-1	350.1	#N/A	#N/A	#N/A	#N/A
Sucrose-95	gluc5-1	350.1	#N/A	#N/A	#N/A	#N/A
Sucrose-96	gluc5-1	350.1	6.1	621	0	1
Sucrose-104	gluc5-1	351.1	#N/A	#N/A	#N/A	#N/A
Sucrose-105	gluc5-1	351.1	#N/A	#N/A	#N/A	#N/A
Sucrose-106	gluc5-1	351.1	5.44	575	192	1
Sucrose-115	gluc5-1	352.1	5.8	106	0	1
Sucrose-116	gluc5-1	352.1	#N/A	#N/A	#N/A	#N/A
Sucrose-126	gluc5-1	353.1	6.5	8350	0	1
TP-0	gluc5-1	169	7.78	1862	0	1
TP-1	gluc5-1	170	5.37	0	0	1
TP-2	gluc5-1	171	7.73	1861	0	1
CIT-0	gluc5-1	191	5.99	689	63	1
CIT-1	gluc5-1	192	6.12	706	0	1
CIT-2	gluc5-1	193	6.19	1013	0	1
CIT-3	gluc5-1	194	5.63	55	0	1
CIT-4	gluc5-1	195	5.95	600	0	1
CIT-5	gluc5-1	196	6.28	702	0	1
CIT-6	gluc5-1	197	5.95	262	0	1
PIPES	gluc5-1	301.1	6.6	361	43	1
2OG-0	gluc5-1	145	7.12	16983	2986	1
2OG-10	gluc5-1	146	#N/A	#N/A	#N/A	#N/A
2OG-11	gluc5-1	146	7.17	5135	5696	1
2OG-21	gluc5-1	147	7.61	36	0	1
2OG-22	gluc5-1	147	7.29	833	0	1
2OG-32	gluc5-1	148	#N/A	#N/A	#N/A	#N/A
2OG-33	gluc5-1	148	7.2	5007	1854	1
2OG-43	gluc5-1	149	6.9	302	0	1
2OG-44	gluc5-1	149	6.94	2429	0	1
2OG-54	gluc5-1	150	8.25	2806	0	1
ADPG-0	gluc5-1	588.1	8.32	1616	0	1
ADPG-1	gluc5-1	589.1	7.56	0	0	1
ADPG-2	gluc5-1	590.1	#N/A	#N/A	#N/A	#N/A
ADPG-3	gluc5-1	591.1	#N/A	#N/A	#N/A	#N/A
ADPG-4	gluc5-1	592.1	7.44	3230	1870	1
ADPG-5	gluc5-1	593.1	7.61	1254	0	1
ADPG-6	gluc5-1	594.1	5.69	5122	0	1
Succinate-0	gluc5-1	117.1	8	84583	13153	1
Succinate-10	gluc5-1	118.1	7.53	525	0	1
Succinate-11	gluc5-1	118.1	7.55	2047	0	1
Succinate-21	gluc5-1	119.1	8.25	955	0	1
Succinate-22	gluc5-1	119.1	7.39	305	0	1
Succinate-32	gluc5-1	120.1	8.04	130	0	1
Succinate-33	gluc5-1	120.1	7.59	191	0	1
Succinate-43	gluc5-1	121.1	8.31	9728	0	1
MAL3-0	gluc5-1	132.9	8.15	8760	2800	1
MAL-0	gluc5-1	132.9	7.48	27081	921	1
MAL3-10	gluc5-1	133.9	8.06	239	0	1
MAL3-11	gluc5-1	133.9	8.14	2453	0	1
MAL-1	gluc5-1	133.9	7.92	527	0	1
MAL3-21	gluc5-1	134.9	#N/A	#N/A	#N/A	#N/A
MAL3-22	gluc5-1	134.9	7.94	438	0	1
MAL-2	gluc5-1	134.9	7.95	547	0	1
MAL3-32	gluc5-1	135.9	8.23	952	0	1
MAL3-33	gluc5-1	135.9	7.96	2853	0	1
MAL-3	gluc5-1	135.9	8.12	2199	275	1
MAL3-43	gluc5-1	136.9	8.59	447	0	1
MAL-4	gluc5-1	136.9	7.79	364211	11017	1
P5P-0	gluc5-1	228.9	8.49	11457	0	1
P5P-1	gluc5-1	229.9	8.6	295	0	1
P5P-2	gluc5-1	230.9	8.09	259	0	1
P5P-3	gluc5-1	231.9	#N/A	#N/A	#N/A	#N/A
P5P-4	gluc5-1	232.9	8.73	3875292	41266	1
P5P-5	gluc5-1	233.9	8.41	143853	0	1
Fumarate-0	gluc5-1	115	8.31	3580	1072	1
Fumarate-10	gluc5-1	116	8.31	132	0	1
Fumarate-11	gluc5-1	116	8.27	179	0	1
Fumarate-21	gluc5-1	117	#N/A	#N/A	#N/A	#N/A
Fumarate-22	gluc5-1	117	8.31	2679	2353	1
Fumarate-32	gluc5-1	118	8.16	865	0	1
Fumarate-33	gluc5-1	118	8.31	1528	0	1
Fumarate-43	gluc5-1	119	8.25	183	0	1
E4P-0	gluc5-1	199	8.52	4580	0	1
E4P-1	gluc5-1	200	8.39	184	0	1
E4P-2	gluc5-1	201	8.29	157	0	1
E4P-3	gluc5-1	202	7.63	1375	295	1
E4P-4	gluc5-1	203	9.42	11009	0	1
S7P-0	gluc5-1	289.1	8.68	1188414	657	1
S7P4-0	gluc5-1	289.1	9.32	568	0	1
S7P-1	gluc5-1	290.1	8.47	856	890	1
S7P4-10	gluc5-1	290.1	#N/A	#N/A	#N/A	#N/A
S7P4-11	gluc5-1	290.1	#N/A	#N/A	#N/A	#N/A
S7P-2	gluc5-1	291.1	8.41	2002	1362	1
S7P4-20	gluc5-1	291.1	8.53	592	91	1
S7P4-21	gluc5-1	291.1	#N/A	#N/A	#N/A	#N/A
S7P4-22	gluc5-1	291.1	#N/A	#N/A	#N/A	#N/A
S7P-3	gluc5-1	292.1	8.6	6837	2486	1
S7P4-30	gluc5-1	292.1	8.84	520	0	1
S7P4-31	gluc5-1	292.1	7.72	434	0	1
S7P4-32	gluc5-1	292.1	#N/A	#N/A	#N/A	#N/A
S7P4-33	gluc5-1	292.1	#N/A	#N/A	#N/A	#N/A
S7P-4	gluc5-1	293.1	8.51	433	0	1
S7P4-41	gluc5-1	293.1	#N/A	#N/A	#N/A	#N/A
S7P4-42	gluc5-1	293.1	8.44	1664	145	1
S7P4-43	gluc5-1	293.1	#N/A	#N/A	#N/A	#N/A
S7P4-44	gluc5-1	293.1	8.73	169	0	1
S7P-5	gluc5-1	294.1	8.57	449	0	1
S7P4-52	gluc5-1	294.1	#N/A	#N/A	#N/A	#N/A
S7P4-53	gluc5-1	294.1	8.44	75	0	1
S7P4-54	gluc5-1	294.1	#N/A	#N/A	#N/A	#N/A
S7P-6	gluc5-1	295.1	8.56	732	273	1
S7P4-63	gluc5-1	295.1	8.84	75	0	1
S7P4-64	gluc5-1	295.1	8.3	116	0	1
S7P-7	gluc5-1	296.1	8.57	29425	0	1
S7P4-74	gluc5-1	296.1	9.35	15088	0	1
HP-0	gluc5-1	259	8.67	54708	0	1
HP-1	gluc5-1	260	8.91	496	0	1
HP-2	gluc5-1	261	8.71	20580520	197052	1
HP-3	gluc5-1	262	8.64	275083	29873	1
HP-4	gluc5-1	263	8.68	67554	5796	1
HP-5	gluc5-1	264	8.77	4122	1330	1
HP-6	gluc5-1	265	8.81	315173	0	1
PGA-0	gluc5-1	185	8.98	18748	0	1
PGA-1	gluc5-1	186	9.12	563	0	1
PGA-2	gluc5-1	187	8.4	913178	53675	1
PGA-3	gluc5-1	188	8.65	158047	0	1
6PG-0	gluc5-1	275	8.51	26992	0	1
6PG-1	gluc5-1	276	8.66	2544	0	1
6PG-2	gluc5-1	277	9.4	1804	0	1
6PG-3	gluc5-1	278	8.78	968	0	1
6PG-4	gluc5-1	279	9.6	1303	50	1
6PG-5	gluc5-1	280	9.91	175	0	1
6PG-6	gluc5-1	281	9.58	14690	0	1
AcCoA3-0	gluc5-1	403.7	9.58	825	0	1
AcCoA3-1	gluc5-1	404.7	9.47	647	0	1
AcCoA3-2	gluc5-1	405.7	9.45	25	0	1
AcCoA-0	gluc5-1	808.2	#N/A	#N/A	#N/A	#N/A
AcCoA-1	gluc5-1	809.2	#N/A	#N/A	#N/A	#N/A
AcCoA-2	gluc5-1	810.2	#N/A	#N/A	#N/A	#N/A
AcCoA2-0	gluc5-1	830.2	9.32	798	0	1
AcCoA2-1	gluc5-1	831.2	#N/A	#N/A	#N/A	#N/A
AcCoA2-2	gluc5-1	832.2	#N/A	#N/A	#N/A	#N/A
2PG-0	gluc5-1	155	8.13	24631	4688	1
2PG-1	gluc5-1	156	9.54	1722	0	1
2PG-2	gluc5-1	157	8.65	1292026	165322	1
PEP-0	gluc5-1	166.9	8.76	38185	18286	1
PEP-1	gluc5-1	167.9	9.45	257	0	1
PEP-2	gluc5-1	168.9	8.96	256	0	1
PEP-3	gluc5-1	169.9	9.48	9540	0	1
FBP-0	gluc5-1	339	8.92	17642	0	1
FBP-1	gluc5-1	340	9.67	118	0	1
FBP-2	gluc5-1	341	10.62	38	0	1
FBP-3	gluc5-1	342	9.94	38	0	1
FBP-4	gluc5-1	343	10.66	897	997	1
FBP-5	gluc5-1	344	10.34	1021	0	1
FBP-6	gluc5-1	345	10.95	77919	16423	1
ATPU13	gluc5-1	516	9.39	1867	0	1
ATPm0	gluc5-1	506	9.63	1666	0	1
ATPm0_2	gluc5-1	506	9.27	3348	0	1
ADPU13	gluc5-1	436	9.19	52457	0	1
ADPm0	gluc5-1	426	8.93	36956	0	1
ADPm0_2	gluc5-1	426	8.38	73735	0	1
AMPU13	gluc5-1	356	7.92	17315	0	1
AMPm0	gluc5-1	346	8.25	10559	0	1
AMPm0_2	gluc5-1	346	8.43	48948	0	1

## Sheet: U5-2
Peptide	Replicate	Precursor Mz	Retention Time	Area	Background	Peak Rank
Pyruvate-0	gluc5-2	87.1	2.28	1564	1314	1
Pyruvate-10	gluc5-2	88.1	2.34	391	0	1
Pyruvate-11	gluc5-2	88.1	2.31	675	56	1
Pyruvate-21	gluc5-2	89.1	2.92	0	0	1
Pyruvate-22	gluc5-2	89.1	2.3	2665	4470	1
Pyruvate-32	gluc5-2	90.1	2.26	514	0	1
Glycerate-0	gluc5-2	105	2.9	32875852	94931	1
Glycerate2-0	gluc5-2	105	2.29	52	0	1
Glycerate-10	gluc5-2	106	2.87	803936	1102	1
Glycerate-11	gluc5-2	106	1.96	2026557	57037	1
Glycerate2-10	gluc5-2	106	#N/A	#N/A	#N/A	#N/A
Glycerate2-11	gluc5-2	106	#N/A	#N/A	#N/A	#N/A
Glycerate-21	gluc5-2	107	2.26	1376	3128	1
Glycerate2-21	gluc5-2	107	3.25	0	0	1
Glycerate2-22	gluc5-2	107	1.49	55	0	1
Glycerate-31	gluc5-2	108	2.25	297	601	1
Glycerate2-32	gluc5-2	108	2.68	53	0	1
FRUC-0	gluc5-2	179	3.45	4925	0	1
FRUC-10	gluc5-2	180	4.16	8	0	1
FRUC-11	gluc5-2	180	#N/A	#N/A	#N/A	#N/A
FRUC-20	gluc5-2	181	3.12	676	7	1
FRUC-21	gluc5-2	181	#N/A	#N/A	#N/A	#N/A
FRUC-22	gluc5-2	181	#N/A	#N/A	#N/A	#N/A
FRUC-30	gluc5-2	182	2.26	0	0	1
FRUC-31	gluc5-2	182	3.27	190	0	1
FRUC-32	gluc5-2	182	2.68	1	0	1
FRUC-33	gluc5-2	182	#N/A	#N/A	#N/A	#N/A
FRUC-41	gluc5-2	183	3.93	244	0	1
FRUC-42	gluc5-2	183	3.66	136	0	1
FRUC-43	gluc5-2	183	3.22	729	76	1
FRUC-52	gluc5-2	184	3.34	3082	786	1
FRUC-53	gluc5-2	184	3.27	1631	793	1
FRUC-63	gluc5-2	185	3.67	1049135	0	1
Glyoxylate-0	gluc5-2	73.1	4.09	16943	19706	1
Glyoxylate-10	gluc5-2	74.1	4.02	121846	1001	1
Glyoxylate-11	gluc5-2	74.1	4.29	2096	979	1
Glyoxylate-21	gluc5-2	75.1	3.5	982	0	1
Glycolate-0	gluc5-2	75.1	4.48	3477	1120	1
Glycolate-10	gluc5-2	76.1	5.15	0	0	1
Glycolate-11	gluc5-2	76.1	#N/A	#N/A	#N/A	#N/A
Glycolate-21	gluc5-2	77.1	4.27	56	0	1
Sucrose-0	gluc5-2	341.1	4.2	9576	8093	1
Sucrose-10	gluc5-2	342.1	4.89	47	0	1
Sucrose-11	gluc5-2	342.1	4.57	41	0	1
Sucrose-20	gluc5-2	343.1	5.48	864	0	1
Sucrose-21	gluc5-2	343.1	5.05	0	0	1
Sucrose-22	gluc5-2	343.1	#N/A	#N/A	#N/A	#N/A
Sucrose-30	gluc5-2	344.1	#N/A	#N/A	#N/A	#N/A
Sucrose-31	gluc5-2	344.1	5.4	97	0	1
Sucrose-32	gluc5-2	344.1	#N/A	#N/A	#N/A	#N/A
Sucrose-33	gluc5-2	344.1	#N/A	#N/A	#N/A	#N/A
Sucrose-40	gluc5-2	345.1	#N/A	#N/A	#N/A	#N/A
Sucrose-41	gluc5-2	345.1	#N/A	#N/A	#N/A	#N/A
Sucrose-42	gluc5-2	345.1	5.38	12002	22432	1
Sucrose-43	gluc5-2	345.1	#N/A	#N/A	#N/A	#N/A
Sucrose-44	gluc5-2	345.1	#N/A	#N/A	#N/A	#N/A
Sucrose-50	gluc5-2	346.1	5.59	75	0	1
Sucrose-51	gluc5-2	346.1	#N/A	#N/A	#N/A	#N/A
Sucrose-52	gluc5-2	346.1	5.43	910	0	1
Sucrose-53	gluc5-2	346.1	5.39	621	511	1
Sucrose-54	gluc5-2	346.1	#N/A	#N/A	#N/A	#N/A
Sucrose-55	gluc5-2	346.1	5.14	55	0	1
Sucrose-60	gluc5-2	347.1	#N/A	#N/A	#N/A	#N/A
Sucrose-61	gluc5-2	347.1	#N/A	#N/A	#N/A	#N/A
Sucrose-62	gluc5-2	347.1	5.45	246	0	1
Sucrose-63	gluc5-2	347.1	6.37	234	0	1
Sucrose-64	gluc5-2	347.1	5.44	1493	1515	1
Sucrose-65	gluc5-2	347.1	#N/A	#N/A	#N/A	#N/A
Sucrose-66	gluc5-2	347.1	#N/A	#N/A	#N/A	#N/A
Sucrose-71	gluc5-2	348.1	#N/A	#N/A	#N/A	#N/A
Sucrose-72	gluc5-2	348.1	#N/A	#N/A	#N/A	#N/A
Sucrose-73	gluc5-2	348.1	6.13	59	0	1
Sucrose-74	gluc5-2	348.1	5.88	981	0	1
Sucrose-75	gluc5-2	348.1	5.57	1306	0	1
Sucrose-76	gluc5-2	348.1	5.29	4	0	1
Sucrose-82	gluc5-2	349.1	4.96	74	0	1
Sucrose-83	gluc5-2	349.1	#N/A	#N/A	#N/A	#N/A
Sucrose-84	gluc5-2	349.1	5.5	110	0	1
Sucrose-85	gluc5-2	349.1	5.1	469	0	1
Sucrose-86	gluc5-2	349.1	5.37	1933	1436	1
Sucrose-93	gluc5-2	350.1	#N/A	#N/A	#N/A	#N/A
Sucrose-94	gluc5-2	350.1	#N/A	#N/A	#N/A	#N/A
Sucrose-95	gluc5-2	350.1	#N/A	#N/A	#N/A	#N/A
Sucrose-96	gluc5-2	350.1	5.52	220	0	1
Sucrose-104	gluc5-2	351.1	#N/A	#N/A	#N/A	#N/A
Sucrose-105	gluc5-2	351.1	#N/A	#N/A	#N/A	#N/A
Sucrose-106	gluc5-2	351.1	5.54	132	0	1
Sucrose-115	gluc5-2	352.1	#N/A	#N/A	#N/A	#N/A
Sucrose-116	gluc5-2	352.1	#N/A	#N/A	#N/A	#N/A
Sucrose-126	gluc5-2	353.1	6.32	57	0	1
TP-0	gluc5-2	169	7.27	213	0	1
TP-1	gluc5-2	170	#N/A	#N/A	#N/A	#N/A
TP-2	gluc5-2	171	6.75	30	0	1
CIT-0	gluc5-2	191	6.04	448	0	1
CIT-1	gluc5-2	192	5.99	1693	0	1
CIT-2	gluc5-2	193	6.03	528	0	1
CIT-3	gluc5-2	194	5.97	88	0	1
CIT-4	gluc5-2	195	6.04	2392	906	1
CIT-5	gluc5-2	196	6.03	470	0	1
CIT-6	gluc5-2	197	6.07	1483	0	1
PIPES	gluc5-2	301.1	6.33	177	0	1
2OG-0	gluc5-2	145	7.66	15268	3053	1
2OG-10	gluc5-2	146	#N/A	#N/A	#N/A	#N/A
2OG-11	gluc5-2	146	7.21	1839	509	1
2OG-21	gluc5-2	147	6.49	5	0	1
2OG-22	gluc5-2	147	7.16	881	0	1
2OG-32	gluc5-2	148	#N/A	#N/A	#N/A	#N/A
2OG-33	gluc5-2	148	7.21	2171	1124	1
2OG-43	gluc5-2	149	7.61	315	0	1
2OG-44	gluc5-2	149	7.34	1519	0	1
2OG-54	gluc5-2	150	8.81	1648	0	1
ADPG-0	gluc5-2	588.1	5.52	0	0	0
ADPG-1	gluc5-2	589.1	#N/A	#N/A	#N/A	#N/A
ADPG-2	gluc5-2	590.1	#N/A	#N/A	#N/A	#N/A
ADPG-3	gluc5-2	591.1	8.37	40	0	1
ADPG-4	gluc5-2	592.1	7.23	4192	1689	1
ADPG-5	gluc5-2	593.1	7.52	91	0	1
ADPG-6	gluc5-2	594.1	8.43	899	0	1
Succinate-0	gluc5-2	117.1	7.91	39737	10830	1
Succinate-10	gluc5-2	118.1	#N/A	#N/A	#N/A	#N/A
Succinate-11	gluc5-2	118.1	7.8	1216	0	1
Succinate-21	gluc5-2	119.1	7.77	58	0	1
Succinate-22	gluc5-2	119.1	7.59	228	0	1
Succinate-32	gluc5-2	120.1	7.51	0	0	1
Succinate-33	gluc5-2	120.1	#N/A	#N/A	#N/A	#N/A
Succinate-43	gluc5-2	121.1	5.61	0	0	0
MAL3-0	gluc5-2	132.9	8.68	1385	0	1
MAL-0	gluc5-2	132.9	7.41	10115	0	1
MAL3-10	gluc5-2	133.9	#N/A	#N/A	#N/A	#N/A
MAL3-11	gluc5-2	133.9	7.99	376	0	1
MAL-1	gluc5-2	133.9	8.24	528	0	1
MAL3-21	gluc5-2	134.9	#N/A	#N/A	#N/A	#N/A
MAL3-22	gluc5-2	134.9	8.02	2026	0	1
MAL-2	gluc5-2	134.9	8.24	1690	1	1
MAL3-32	gluc5-2	135.9	8.7	1081	0	1
MAL3-33	gluc5-2	135.9	7.95	1819	0	1
MAL-3	gluc5-2	135.9	7.75	2977	0	1
MAL3-43	gluc5-2	136.9	8.99	70	0	1
MAL-4	gluc5-2	136.9	7.82	49459	27925	1
P5P-0	gluc5-2	228.9	7	0	0	0
P5P-1	gluc5-2	229.9	#N/A	#N/A	#N/A	#N/A
P5P-2	gluc5-2	230.9	#N/A	#N/A	#N/A	#N/A
P5P-3	gluc5-2	231.9	8.6	25	0	1
P5P-4	gluc5-2	232.9	8.03	13138	15403	1
P5P-5	gluc5-2	233.9	8.52	7579	0	1
Fumarate-0	gluc5-2	115	8.24	4436	547	1
Fumarate-10	gluc5-2	116	8.45	600	0	1
Fumarate-11	gluc5-2	116	8.27	260	0	1
Fumarate-21	gluc5-2	117	#N/A	#N/A	#N/A	#N/A
Fumarate-22	gluc5-2	117	8.29	659	20	1
Fumarate-32	gluc5-2	118	7.81	524	0	1
Fumarate-33	gluc5-2	118	7.95	930	0	1
Fumarate-43	gluc5-2	119	#N/A	#N/A	#N/A	#N/A
E4P-0	gluc5-2	199	9.78	686	0	1
E4P-1	gluc5-2	200	7.5	40	0	1
E4P-2	gluc5-2	201	8.2	0	0	1
E4P-3	gluc5-2	202	9.26	41	0	1
E4P-4	gluc5-2	203	8.84	161	0	1
S7P-0	gluc5-2	289.1	8.49	18398	0	1
S7P4-0	gluc5-2	289.1	7.72	58	0	1
S7P-1	gluc5-2	290.1	#N/A	#N/A	#N/A	#N/A
S7P4-10	gluc5-2	290.1	#N/A	#N/A	#N/A	#N/A
S7P4-11	gluc5-2	290.1	#N/A	#N/A	#N/A	#N/A
S7P-2	gluc5-2	291.1	#N/A	#N/A	#N/A	#N/A
S7P4-20	gluc5-2	291.1	8.55	322	0	1
S7P4-21	gluc5-2	291.1	8.36	60	0	1
S7P4-22	gluc5-2	291.1	9.36	94	0	1
S7P-3	gluc5-2	292.1	8.77	547	0	1
S7P4-30	gluc5-2	292.1	#N/A	#N/A	#N/A	#N/A
S7P4-31	gluc5-2	292.1	8.99	595	0	1
S7P4-32	gluc5-2	292.1	7.86	163	0	1
S7P4-33	gluc5-2	292.1	#N/A	#N/A	#N/A	#N/A
S7P-4	gluc5-2	293.1	#N/A	#N/A	#N/A	#N/A
S7P4-41	gluc5-2	293.1	8.52	353	0	1
S7P4-42	gluc5-2	293.1	9.28	476	0	1
S7P4-43	gluc5-2	293.1	#N/A	#N/A	#N/A	#N/A
S7P4-44	gluc5-2	293.1	#N/A	#N/A	#N/A	#N/A
S7P-5	gluc5-2	294.1	7.63	0	0	1
S7P4-52	gluc5-2	294.1	9.29	119	0	1
S7P4-53	gluc5-2	294.1	#N/A	#N/A	#N/A	#N/A
S7P4-54	gluc5-2	294.1	#N/A	#N/A	#N/A	#N/A
S7P-6	gluc5-2	295.1	8.42	85	0	1
S7P4-63	gluc5-2	295.1	#N/A	#N/A	#N/A	#N/A
S7P4-64	gluc5-2	295.1	8.76	332	0	1
S7P-7	gluc5-2	296.1	8.55	11	0	1
S7P4-74	gluc5-2	296.1	7.39	0	0	0
HP-0	gluc5-2	259	8.84	7875	0	1
HP-1	gluc5-2	260	#N/A	#N/A	#N/A	#N/A
HP-2	gluc5-2	261	8.44	2339725	47706	1
HP-3	gluc5-2	262	8.69	3597	2786	1
HP-4	gluc5-2	263	8.68	3668	803	1
HP-5	gluc5-2	264	8.31	270	0	1
HP-6	gluc5-2	265	8.68	18373	0	1
PGA-0	gluc5-2	185	9.85	44	0	1
PGA-1	gluc5-2	186	9.05	205	0	1
PGA-2	gluc5-2	187	8.85	8391	8755	1
PGA-3	gluc5-2	188	9.58	6486	0	1
6PG-0	gluc5-2	275	8.36	5027	0	1
6PG-1	gluc5-2	276	8.6	58	0	1
6PG-2	gluc5-2	277	9.11	1332	0	1
6PG-3	gluc5-2	278	#N/A	#N/A	#N/A	#N/A
6PG-4	gluc5-2	279	9.36	299	0	1
6PG-5	gluc5-2	280	#N/A	#N/A	#N/A	#N/A
6PG-6	gluc5-2	281	9.87	481	0	1
AcCoA3-0	gluc5-2	403.7	#N/A	#N/A	#N/A	#N/A
AcCoA3-1	gluc5-2	404.7	9.29	241	0	1
AcCoA3-2	gluc5-2	405.7	#N/A	#N/A	#N/A	#N/A
AcCoA-0	gluc5-2	808.2	#N/A	#N/A	#N/A	#N/A
AcCoA-1	gluc5-2	809.2	9.51	45	0	1
AcCoA-2	gluc5-2	810.2	#N/A	#N/A	#N/A	#N/A
AcCoA2-0	gluc5-2	830.2	9.01	720	0	1
AcCoA2-1	gluc5-2	831.2	#N/A	#N/A	#N/A	#N/A
AcCoA2-2	gluc5-2	832.2	#N/A	#N/A	#N/A	#N/A
2PG-0	gluc5-2	155	8.85	2685	0	1
2PG-1	gluc5-2	156	9.59	1466	105	1
2PG-2	gluc5-2	157	8.46	199672	7673	1
PEP-0	gluc5-2	166.9	8.3	5978	0	1
PEP-1	gluc5-2	167.9	#N/A	#N/A	#N/A	#N/A
PEP-2	gluc5-2	168.9	#N/A	#N/A	#N/A	#N/A
PEP-3	gluc5-2	169.9	7.78	0	0	0
FBP-0	gluc5-2	339	11.07	1127	0	1
FBP-1	gluc5-2	340	#N/A	#N/A	#N/A	#N/A
FBP-2	gluc5-2	341	10.9	11	0	1
FBP-3	gluc5-2	342	#N/A	#N/A	#N/A	#N/A
FBP-4	gluc5-2	343	10.73	1095	61	1
FBP-5	gluc5-2	344	11.42	120	0	1
FBP-6	gluc5-2	345	10.14	16897	0	1
ATPU13	gluc5-2	516	8	0	0	0
ATPm0	gluc5-2	506	8	0	0	0
ATPm0_2	gluc5-2	506	8	0	0	0
ADPU13	gluc5-2	436	9.49	1165	0	1
ADPm0	gluc5-2	426	9.71	637	0	1
ADPm0_2	gluc5-2	426	8.47	1084	0	1
AMPU13	gluc5-2	356	5.82	0	0	0
AMPm0	gluc5-2	346	8.11	8	0	1
AMPm0_2	gluc5-2	346	7.89	2234	0	1

## Sheet: U5-3
Peptide	Replicate	Precursor Mz	Retention Time	Area	Background	Peak Rank
Pyruvate-0	gluc5-3	87.1	2.39	1177	1510	1
Pyruvate-10	gluc5-3	88.1	1.9	30	0	1
Pyruvate-11	gluc5-3	88.1	2.36	222	0	1
Pyruvate-21	gluc5-3	89.1	3.28	0	0	1
Pyruvate-22	gluc5-3	89.1	2.38	373	1139	1
Pyruvate-32	gluc5-3	90.1	2.43	667	574	1
Glycerate-0	gluc5-3	105	2.3	2055130	2409	1
Glycerate2-0	gluc5-3	105	2.7	454	0	1
Glycerate-10	gluc5-3	106	2.23	4114	14904	1
Glycerate-11	gluc5-3	106	1.89	206769	0	1
Glycerate2-10	gluc5-3	106	#N/A	#N/A	#N/A	#N/A
Glycerate2-11	gluc5-3	106	3.26	30	0	1
Glycerate-21	gluc5-3	107	2.46	1203	149	1
Glycerate2-21	gluc5-3	107	#N/A	#N/A	#N/A	#N/A
Glycerate2-22	gluc5-3	107	2.04	158	0	1
Glycerate-31	gluc5-3	108	2.24	121	0	1
Glycerate2-32	gluc5-3	108	#N/A	#N/A	#N/A	#N/A
FRUC-0	gluc5-3	179	4.19	8230	0	1
FRUC-10	gluc5-3	180	2.93	55	0	1
FRUC-11	gluc5-3	180	#N/A	#N/A	#N/A	#N/A
FRUC-20	gluc5-3	181	2.98	1266	0	1
FRUC-21	gluc5-3	181	#N/A	#N/A	#N/A	#N/A
FRUC-22	gluc5-3	181	#N/A	#N/A	#N/A	#N/A
FRUC-30	gluc5-3	182	3.94	143	0	1
FRUC-31	gluc5-3	182	2.91	478	0	1
FRUC-32	gluc5-3	182	3.92	1102	160	1
FRUC-33	gluc5-3	182	4.09	725	144	1
FRUC-41	gluc5-3	183	2.83	83	0	1
FRUC-42	gluc5-3	183	3.23	90	0	1
FRUC-43	gluc5-3	183	3.79	56336	8853	1
FRUC-52	gluc5-3	184	3.08	1338	0	1
FRUC-53	gluc5-3	184	3.99	42654	3861	1
FRUC-63	gluc5-3	185	4.31	8398518	0	1
Glyoxylate-0	gluc5-3	73.1	4.42	40005	19203	1
Glyoxylate-10	gluc5-3	74.1	4.26	3365343	98521	1
Glyoxylate-11	gluc5-3	74.1	4.34	57513	59340	1
Glyoxylate-21	gluc5-3	75.1	4.54	20104	0	1
Glycolate-0	gluc5-3	75.1	4.29	4161	1924	1
Glycolate-10	gluc5-3	76.1	4.35	4605	431	1
Glycolate-11	gluc5-3	76.1	4.72	483	0	1
Glycolate-21	gluc5-3	77.1	4.38	587	0	1
Sucrose-0	gluc5-3	341.1	6.09	35858	0	1
Sucrose-10	gluc5-3	342.1	5.53	433	0	1
Sucrose-11	gluc5-3	342.1	5.41	600	0	1
Sucrose-20	gluc5-3	343.1	5.41	162	0	1
Sucrose-21	gluc5-3	343.1	4.57	60	0	1
Sucrose-22	gluc5-3	343.1	5.69	33	0	1
Sucrose-30	gluc5-3	344.1	#N/A	#N/A	#N/A	#N/A
Sucrose-31	gluc5-3	344.1	4.95	302	0	1
Sucrose-32	gluc5-3	344.1	5.11	43	0	1
Sucrose-33	gluc5-3	344.1	#N/A	#N/A	#N/A	#N/A
Sucrose-40	gluc5-3	345.1	5.4	0	0	1
Sucrose-41	gluc5-3	345.1	5.65	0	0	1
Sucrose-42	gluc5-3	345.1	5.38	2762	6184	1
Sucrose-43	gluc5-3	345.1	#N/A	#N/A	#N/A	#N/A
Sucrose-44	gluc5-3	345.1	#N/A	#N/A	#N/A	#N/A
Sucrose-50	gluc5-3	346.1	5.26	70	0	1
Sucrose-51	gluc5-3	346.1	#N/A	#N/A	#N/A	#N/A
Sucrose-52	gluc5-3	346.1	5.38	167	0	1
Sucrose-53	gluc5-3	346.1	5.37	2651	3540	1
Sucrose-54	gluc5-3	346.1	#N/A	#N/A	#N/A	#N/A
Sucrose-55	gluc5-3	346.1	#N/A	#N/A	#N/A	#N/A
Sucrose-60	gluc5-3	347.1	#N/A	#N/A	#N/A	#N/A
Sucrose-61	gluc5-3	347.1	#N/A	#N/A	#N/A	#N/A
Sucrose-62	gluc5-3	347.1	5.71	1140	0	1
Sucrose-63	gluc5-3	347.1	5.35	203	0	1
Sucrose-64	gluc5-3	347.1	5.34	1568	3007	1
Sucrose-65	gluc5-3	347.1	#N/A	#N/A	#N/A	#N/A
Sucrose-66	gluc5-3	347.1	#N/A	#N/A	#N/A	#N/A
Sucrose-71	gluc5-3	348.1	#N/A	#N/A	#N/A	#N/A
Sucrose-72	gluc5-3	348.1	#N/A	#N/A	#N/A	#N/A
Sucrose-73	gluc5-3	348.1	5.51	34	0	1
Sucrose-74	gluc5-3	348.1	5.5	396	0	1
Sucrose-75	gluc5-3	348.1	5.5	1353	557	1
Sucrose-76	gluc5-3	348.1	#N/A	#N/A	#N/A	#N/A
Sucrose-82	gluc5-3	349.1	4.7	1788	0	1
Sucrose-83	gluc5-3	349.1	#N/A	#N/A	#N/A	#N/A
Sucrose-84	gluc5-3	349.1	5.97	54	0	1
Sucrose-85	gluc5-3	349.1	6.14	119	0	1
Sucrose-86	gluc5-3	349.1	5.28	6521	768	1
Sucrose-93	gluc5-3	350.1	4.5	22	0	1
Sucrose-94	gluc5-3	350.1	#N/A	#N/A	#N/A	#N/A
Sucrose-95	gluc5-3	350.1	#N/A	#N/A	#N/A	#N/A
Sucrose-96	gluc5-3	350.1	5.67	376	0	1
Sucrose-104	gluc5-3	351.1	4.46	43	0	1
Sucrose-105	gluc5-3	351.1	5.95	6	0	1
Sucrose-106	gluc5-3	351.1	5.34	434	0	1
Sucrose-115	gluc5-3	352.1	5.87	79	0	1
Sucrose-116	gluc5-3	352.1	6.07	637	0	1
Sucrose-126	gluc5-3	353.1	6.36	17695	0	1
TP-0	gluc5-3	169	7.53	2903	0	1
TP-1	gluc5-3	170	6.78	0	0	1
TP-2	gluc5-3	171	7.18	4380	0	1
CIT-0	gluc5-3	191	6.07	816	0	1
CIT-1	gluc5-3	192	6	403	0	1
CIT-2	gluc5-3	193	6.03	880	0	1
CIT-3	gluc5-3	194	5.47	28	0	1
CIT-4	gluc5-3	195	6	2197	0	1
CIT-5	gluc5-3	196	6.31	1634	0	1
CIT-6	gluc5-3	197	5.99	58	0	1
PIPES	gluc5-3	301.1	6.57	713	591	1
2OG-0	gluc5-3	145	8.96	10911	8291	1
2OG-10	gluc5-3	146	#N/A	#N/A	#N/A	#N/A
2OG-11	gluc5-3	146	7.24	4587	1812	1
2OG-21	gluc5-3	147	#N/A	#N/A	#N/A	#N/A
2OG-22	gluc5-3	147	7.02	1183	0	1
2OG-32	gluc5-3	148	7.62	699	0	1
2OG-33	gluc5-3	148	7.18	11803	2603	1
2OG-43	gluc5-3	149	7.22	174	0	1
2OG-44	gluc5-3	149	7.16	1845	0	1
2OG-54	gluc5-3	150	7.05	6973	0	1
ADPG-0	gluc5-3	588.1	8.83	876	0	1
ADPG-1	gluc5-3	589.1	8.47	528	0	1
ADPG-2	gluc5-3	590.1	#N/A	#N/A	#N/A	#N/A
ADPG-3	gluc5-3	591.1	#N/A	#N/A	#N/A	#N/A
ADPG-4	gluc5-3	592.1	7.47	1351	172	1
ADPG-5	gluc5-3	593.1	7.69	767	0	1
ADPG-6	gluc5-3	594.1	9.11	1736	0	1
Succinate-0	gluc5-3	117.1	7.99	77713	0	1
Succinate-10	gluc5-3	118.1	7.52	437	0	1
Succinate-11	gluc5-3	118.1	7.35	1229	0	1
Succinate-21	gluc5-3	119.1	7.6	0	0	1
Succinate-22	gluc5-3	119.1	7.56	147	0	1
Succinate-32	gluc5-3	120.1	7.96	300	0	1
Succinate-33	gluc5-3	120.1	7.43	511	0	1
Succinate-43	gluc5-3	121.1	8.09	20719	0	1
MAL3-0	gluc5-3	132.9	7.44	8615	0	1
MAL-0	gluc5-3	132.9	6.99	14005	0	1
MAL3-10	gluc5-3	133.9	7.88	1492	0	1
MAL3-11	gluc5-3	133.9	8.02	1091	0	1
MAL-1	gluc5-3	133.9	7.89	0	0	1
MAL3-21	gluc5-3	134.9	#N/A	#N/A	#N/A	#N/A
MAL3-22	gluc5-3	134.9	7.99	235	0	1
MAL-2	gluc5-3	134.9	8	559	0	1
MAL3-32	gluc5-3	135.9	8.15	844	0	1
MAL3-33	gluc5-3	135.9	7.96	1654	491	1
MAL-3	gluc5-3	135.9	7.54	2912	0	1
MAL3-43	gluc5-3	136.9	8.5	81	0	1
MAL-4	gluc5-3	136.9	8.1	390739	52531	1
P5P-0	gluc5-3	228.9	7.99	7492	0	1
P5P-1	gluc5-3	229.9	8.49	764	0	1
P5P-2	gluc5-3	230.9	8.01	739	0	1
P5P-3	gluc5-3	231.9	8.08	196	0	1
P5P-4	gluc5-3	232.9	8.11	413703	4341	1
P5P-5	gluc5-3	233.9	8.68	66162	0	1
Fumarate-0	gluc5-3	115	8.36	6605	3482	1
Fumarate-10	gluc5-3	116	8.19	1632	0	1
Fumarate-11	gluc5-3	116	8.32	597	0	1
Fumarate-21	gluc5-3	117	7.68	29	0	1
Fumarate-22	gluc5-3	117	8.31	1513	80	1
Fumarate-32	gluc5-3	118	8.31	132	0	1
Fumarate-33	gluc5-3	118	8.36	635	0	1
Fumarate-43	gluc5-3	119	8.41	637	0	1
E4P-0	gluc5-3	199	8.09	5708	0	1
E4P-1	gluc5-3	200	8.41	387	0	1
E4P-2	gluc5-3	201	8.04	510	0	1
E4P-3	gluc5-3	202	8.24	628	0	1
E4P-4	gluc5-3	203	9.06	3446	0	1
S7P-0	gluc5-3	289.1	8.67	746803	9903	1
S7P4-0	gluc5-3	289.1	7.4	0	0	0
S7P-1	gluc5-3	290.1	8.6	2508	1180	1
S7P4-10	gluc5-3	290.1	#N/A	#N/A	#N/A	#N/A
S7P4-11	gluc5-3	290.1	#N/A	#N/A	#N/A	#N/A
S7P-2	gluc5-3	291.1	8.53	5078	497	1
S7P4-20	gluc5-3	291.1	8.55	455	0	1
S7P4-21	gluc5-3	291.1	#N/A	#N/A	#N/A	#N/A
S7P4-22	gluc5-3	291.1	#N/A	#N/A	#N/A	#N/A
S7P-3	gluc5-3	292.1	8.45	950	0	1
S7P4-30	gluc5-3	292.1	8.37	94	0	1
S7P4-31	gluc5-3	292.1	#N/A	#N/A	#N/A	#N/A
S7P4-32	gluc5-3	292.1	#N/A	#N/A	#N/A	#N/A
S7P4-33	gluc5-3	292.1	#N/A	#N/A	#N/A	#N/A
S7P-4	gluc5-3	293.1	8.56	706	185	1
S7P4-41	gluc5-3	293.1	#N/A	#N/A	#N/A	#N/A
S7P4-42	gluc5-3	293.1	8.53	158	0	1
S7P4-43	gluc5-3	293.1	#N/A	#N/A	#N/A	#N/A
S7P4-44	gluc5-3	293.1	#N/A	#N/A	#N/A	#N/A
S7P-5	gluc5-3	294.1	#N/A	#N/A	#N/A	#N/A
S7P4-52	gluc5-3	294.1	8.49	20	0	1
S7P4-53	gluc5-3	294.1	7.79	28	0	1
S7P4-54	gluc5-3	294.1	#N/A	#N/A	#N/A	#N/A
S7P-6	gluc5-3	295.1	8.45	1448	0	1
S7P4-63	gluc5-3	295.1	#N/A	#N/A	#N/A	#N/A
S7P4-64	gluc5-3	295.1	7.63	69	0	1
S7P-7	gluc5-3	296.1	8.76	6559	0	1
S7P4-74	gluc5-3	296.1	9.64	5	0	1
HP-0	gluc5-3	259	8.79	54865	0	1
HP-1	gluc5-3	260	8.65	227	0	1
HP-2	gluc5-3	261	8.65	28351970	371824	1
HP-3	gluc5-3	262	8.65	980772	9292	1
HP-4	gluc5-3	263	8.77	70534	22215	1
HP-5	gluc5-3	264	8.69	4038	405	1
HP-6	gluc5-3	265	9.16	65843	0	1
PGA-0	gluc5-3	185	9.37	7611	0	1
PGA-1	gluc5-3	186	8.88	215	0	1
PGA-2	gluc5-3	187	8.74	212018	40476	1
PGA-3	gluc5-3	188	8.57	35467	0	1
6PG-0	gluc5-3	275	8.79	31077	0	1
6PG-1	gluc5-3	276	8.83	1510	0	1
6PG-2	gluc5-3	277	9.64	2949	0	1
6PG-3	gluc5-3	278	8.75	1170	0	1
6PG-4	gluc5-3	279	8.71	1855	0	1
6PG-5	gluc5-3	280	#N/A	#N/A	#N/A	#N/A
6PG-6	gluc5-3	281	8.33	2109	0	1
AcCoA3-0	gluc5-3	403.7	9.27	252	0	1
AcCoA3-1	gluc5-3	404.7	8.53	335	0	1
AcCoA3-2	gluc5-3	405.7	#N/A	#N/A	#N/A	#N/A
AcCoA-0	gluc5-3	808.2	#N/A	#N/A	#N/A	#N/A
AcCoA-1	gluc5-3	809.2	#N/A	#N/A	#N/A	#N/A
AcCoA-2	gluc5-3	810.2	#N/A	#N/A	#N/A	#N/A
AcCoA2-0	gluc5-3	830.2	8.71	1919	0	1
AcCoA2-1	gluc5-3	831.2	#N/A	#N/A	#N/A	#N/A
AcCoA2-2	gluc5-3	832.2	10.43	0	0	1
2PG-0	gluc5-3	155	8.16	32252	0	1
2PG-1	gluc5-3	156	9.64	216	0	1
2PG-2	gluc5-3	157	8.67	1653587	124759	1
PEP-0	gluc5-3	166.9	8.92	42621	0	1
PEP-1	gluc5-3	167.9	9.01	503	0	1
PEP-2	gluc5-3	168.9	8.99	528	0	1
PEP-3	gluc5-3	169.9	9.24	903	0	1
FBP-0	gluc5-3	339	8.82	2125	0	1
FBP-1	gluc5-3	340	#N/A	#N/A	#N/A	#N/A
FBP-2	gluc5-3	341	11	19	0	1
FBP-3	gluc5-3	342	11.18	21	0	1
FBP-4	gluc5-3	343	10.66	5379	1954	1
FBP-5	gluc5-3	344	10.7	109	0	1
FBP-6	gluc5-3	345	10.18	24762	0	1
ATPU13	gluc5-3	516	9.84	1364	0	1
ATPm0	gluc5-3	506	9.64	29	0	1
ATPm0_2	gluc5-3	506	9.81	2020	0	1
ADPU13	gluc5-3	436	8.92	34491	0	1
ADPm0	gluc5-3	426	8.39	25575	0	1
ADPm0_2	gluc5-3	426	8.58	44357	0	1
AMPU13	gluc5-3	356	7.68	10079	0	1
AMPm0	gluc5-3	346	8.01	9395	0	1
AMPm0_2	gluc5-3	346	7.75	38289	0	1

## Sheet: U24-1
Peptide	Replicate	Precursor Mz	Retention Time	Area	Background	Peak Rank
Pyruvate-0	gluc24-1	87.1	2.36	487	1916	1
Pyruvate-10	gluc24-1	88.1	2.18	95	0	1
Pyruvate-11	gluc24-1	88.1	2.36	509	263	1
Pyruvate-21	gluc24-1	89.1	1.38	163	0	1
Pyruvate-22	gluc24-1	89.1	2.28	1257	593	1
Pyruvate-32	gluc24-1	90.1	2.29	286	0	1
Glycerate-0	gluc24-1	105	2.29	1866243	11228	1
Glycerate2-0	gluc24-1	105	2.34	295	0	1
Glycerate-10	gluc24-1	106	2.91	68712	52726	1
Glycerate-11	gluc24-1	106	1.97	199748	433	1
Glycerate2-10	gluc24-1	106	2.24	0	0	1
Glycerate2-11	gluc24-1	106	2.7	40	0	1
Glycerate-21	gluc24-1	107	2.3	823	87	1
Glycerate2-21	gluc24-1	107	2.12	6	0	1
Glycerate2-22	gluc24-1	107	1.4	289	0	1
Glycerate-31	gluc24-1	108	2.85	385	0	1
Glycerate2-32	gluc24-1	108	2.76	50	0	1
FRUC-0	gluc24-1	179	4.3	107173	0	1
FRUC-10	gluc24-1	180	4.04	580	0	1
FRUC-11	gluc24-1	180	3.98	690	0	1
FRUC-20	gluc24-1	181	3.94	14628992	627192	1
FRUC-21	gluc24-1	181	4.02	1807	0	1
FRUC-22	gluc24-1	181	3.45	16248	7490	1
FRUC-30	gluc24-1	182	3.24	64692	5045	1
FRUC-31	gluc24-1	182	3.13	36483	3150	1
FRUC-32	gluc24-1	182	3.17	288	0	1
FRUC-33	gluc24-1	182	3.94	3515	23	1
FRUC-41	gluc24-1	183	3.24	782	98	1
FRUC-42	gluc24-1	183	3.11	8534	1838	1
FRUC-43	gluc24-1	183	3.74	78512	8794	1
FRUC-52	gluc24-1	184	2.93	2327	145	1
FRUC-53	gluc24-1	184	3.71	10274	1720	1
FRUC-63	gluc24-1	185	4.26	5634713	0	1
Glyoxylate-0	gluc24-1	73.1	4.69	55437	12378	1
Glyoxylate-10	gluc24-1	74.1	4.25	2704192	133010	1
Glyoxylate-11	gluc24-1	74.1	4.28	119881	1512	1
Glyoxylate-21	gluc24-1	75.1	4.09	17312	0	1
Glycolate-0	gluc24-1	75.1	4.4	3955	1944	1
Glycolate-10	gluc24-1	76.1	4.25	1643	592	1
Glycolate-11	gluc24-1	76.1	4.01	343	0	1
Glycolate-21	gluc24-1	77.1	4.34	453	271	1
Sucrose-0	gluc24-1	341.1	5.31	29415716	0	1
Sucrose-10	gluc24-1	342.1	5.31	1367213	3484	1
Sucrose-11	gluc24-1	342.1	5.68	1916139	9165	1
Sucrose-20	gluc24-1	343.1	5.61	234672	11688	1
Sucrose-21	gluc24-1	343.1	5.45	5557	20433	1
Sucrose-22	gluc24-1	343.1	5.33	211679	6088	1
Sucrose-30	gluc24-1	344.1	5.32	3354	2709	1
Sucrose-31	gluc24-1	344.1	5.45	298	2793	1
Sucrose-32	gluc24-1	344.1	5.33	1399	1594	1
Sucrose-33	gluc24-1	344.1	5.41	986	880	1
Sucrose-40	gluc24-1	345.1	5.32	506	0	1
Sucrose-41	gluc24-1	345.1	5.36	4	0	1
Sucrose-42	gluc24-1	345.1	5.47	10519	2804	1
Sucrose-43	gluc24-1	345.1	5.13	232	0	1
Sucrose-44	gluc24-1	345.1	5.42	632	0	1
Sucrose-50	gluc24-1	346.1	#N/A	#N/A	#N/A	#N/A
Sucrose-51	gluc24-1	346.1	4.86	126	0	1
Sucrose-52	gluc24-1	346.1	4.59	5616	323	1
Sucrose-53	gluc24-1	346.1	5.3	8006	9436	1
Sucrose-54	gluc24-1	346.1	#N/A	#N/A	#N/A	#N/A
Sucrose-55	gluc24-1	346.1	#N/A	#N/A	#N/A	#N/A
Sucrose-60	gluc24-1	347.1	#N/A	#N/A	#N/A	#N/A
Sucrose-61	gluc24-1	347.1	#N/A	#N/A	#N/A	#N/A
Sucrose-62	gluc24-1	347.1	5.34	757	0	1
Sucrose-63	gluc24-1	347.1	5.34	918	0	1
Sucrose-64	gluc24-1	347.1	5.39	3784	2224	1
Sucrose-65	gluc24-1	347.1	#N/A	#N/A	#N/A	#N/A
Sucrose-66	gluc24-1	347.1	#N/A	#N/A	#N/A	#N/A
Sucrose-71	gluc24-1	348.1	5.58	51	0	1
Sucrose-72	gluc24-1	348.1	4.74	176	0	1
Sucrose-73	gluc24-1	348.1	5.36	1312	0	1
Sucrose-74	gluc24-1	348.1	5.61	304	0	1
Sucrose-75	gluc24-1	348.1	5.46	3516	237	1
Sucrose-76	gluc24-1	348.1	#N/A	#N/A	#N/A	#N/A
Sucrose-82	gluc24-1	349.1	5.53	552	0	1
Sucrose-83	gluc24-1	349.1	4.6	271	0	1
Sucrose-84	gluc24-1	349.1	6.04	361	0	1
Sucrose-85	gluc24-1	349.1	4.89	262	0	1
Sucrose-86	gluc24-1	349.1	5.36	1909	680	1
Sucrose-93	gluc24-1	350.1	5.28	916	0	1
Sucrose-94	gluc24-1	350.1	#N/A	#N/A	#N/A	#N/A
Sucrose-95	gluc24-1	350.1	4.57	268	0	1
Sucrose-96	gluc24-1	350.1	4.45	2843	0	1
Sucrose-104	gluc24-1	351.1	#N/A	#N/A	#N/A	#N/A
Sucrose-105	gluc24-1	351.1	#N/A	#N/A	#N/A	#N/A
Sucrose-106	gluc24-1	351.1	5.39	32	0	1
Sucrose-115	gluc24-1	352.1	4.86	0	0	1
Sucrose-116	gluc24-1	352.1	6.34	702	0	1
Sucrose-126	gluc24-1	353.1	6.62	14582	0	1
TP-0	gluc24-1	169	7.94	3541	163	1
TP-1	gluc24-1	170	5.29	1	0	1
TP-2	gluc24-1	171	7.85	5495	0	1
CIT-0	gluc24-1	191	6.04	573	0	1
CIT-1	gluc24-1	192	6.03	152	0	1
CIT-2	gluc24-1	193	6.21	771	0	1
CIT-3	gluc24-1	194	5.73	264	0	1
CIT-4	gluc24-1	195	5.73	2453	0	1
CIT-5	gluc24-1	196	5.95	407	0	1
CIT-6	gluc24-1	197	6.21	1246	0	1
PIPES	gluc24-1	301.1	6.44	2093	0	1
2OG-0	gluc24-1	145	8.13	8846	6810	1
2OG-10	gluc24-1	146	#N/A	#N/A	#N/A	#N/A
2OG-11	gluc24-1	146	7.12	5729	1714	1
2OG-21	gluc24-1	147	8.13	0	0	1
2OG-22	gluc24-1	147	7.3	885	0	1
2OG-32	gluc24-1	148	6.45	1058	0	1
2OG-33	gluc24-1	148	7.26	5006	2115	1
2OG-43	gluc24-1	149	7.58	958	0	1
2OG-44	gluc24-1	149	7.17	1300	0	1
2OG-54	gluc24-1	150	7.64	6695	0	1
ADPG-0	gluc24-1	588.1	8.67	6275	0	1
ADPG-1	gluc24-1	589.1	8.2	1563	0	1
ADPG-2	gluc24-1	590.1	8.12	985	0	1
ADPG-3	gluc24-1	591.1	7.73	76	0	1
ADPG-4	gluc24-1	592.1	7.56	6908	81	1
ADPG-5	gluc24-1	593.1	7.44	455	0	1
ADPG-6	gluc24-1	594.1	7.05	5132	0	1
Succinate-0	gluc24-1	117.1	8.12	55013	25713	1
Succinate-10	gluc24-1	118.1	7.6	251	0	1
Succinate-11	gluc24-1	118.1	7.6	1112	0	1
Succinate-21	gluc24-1	119.1	7.99	469	0	1
Succinate-22	gluc24-1	119.1	7.71	247	0	1
Succinate-32	gluc24-1	120.1	7.75	0	0	1
Succinate-33	gluc24-1	120.1	7.8	319	0	1
Succinate-43	gluc24-1	121.1	8.1	29832	0	1
MAL3-0	gluc24-1	132.9	7	9940	1539	1
MAL-0	gluc24-1	132.9	7.87	31578	1575	1
MAL3-10	gluc24-1	133.9	8.15	484	0	1
MAL3-11	gluc24-1	133.9	7.8	997	0	1
MAL-1	gluc24-1	133.9	7.91	794	0	1
MAL3-21	gluc24-1	134.9	#N/A	#N/A	#N/A	#N/A
MAL3-22	gluc24-1	134.9	7.98	259	458	1
MAL-2	gluc24-1	134.9	8.02	301	0	1
MAL3-32	gluc24-1	135.9	8.03	619	0	1
MAL3-33	gluc24-1	135.9	7.98	1362	0	1
MAL-3	gluc24-1	135.9	7.99	1624	137	1
MAL3-43	gluc24-1	136.9	6.8	0	0	0
MAL-4	gluc24-1	136.9	7.67	380335	8170	1
P5P-0	gluc24-1	228.9	8.52	25056	0	1
P5P-1	gluc24-1	229.9	8	829	0	1
P5P-2	gluc24-1	230.9	8.04	3883	606	1
P5P-3	gluc24-1	231.9	8.05	644	0	1
P5P-4	gluc24-1	232.9	8.36	1767365	8428	1
P5P-5	gluc24-1	233.9	7.96	87520	0	1
Fumarate-0	gluc24-1	115	8.31	4295	3387	1
Fumarate-10	gluc24-1	116	8.65	1998	0	1
Fumarate-11	gluc24-1	116	8.36	603	0	1
Fumarate-21	gluc24-1	117	8.43	0	0	1
Fumarate-22	gluc24-1	117	8.23	3190	325	1
Fumarate-32	gluc24-1	118	8.05	1238	0	1
Fumarate-33	gluc24-1	118	8.43	738	0	1
Fumarate-43	gluc24-1	119	8.34	519	0	1
E4P-0	gluc24-1	199	7.92	20665	0	1
E4P-1	gluc24-1	200	8.35	477	0	1
E4P-2	gluc24-1	201	8.33	624	0	1
E4P-3	gluc24-1	202	8.39	909	0	1
E4P-4	gluc24-1	203	8.75	5332	0	1
S7P-0	gluc24-1	289.1	8.75	1750271	167701	1
S7P4-0	gluc24-1	289.1	9.24	148	0	1
S7P-1	gluc24-1	290.1	8.6	3499	2449	1
S7P4-10	gluc24-1	290.1	#N/A	#N/A	#N/A	#N/A
S7P4-11	gluc24-1	290.1	#N/A	#N/A	#N/A	#N/A
S7P-2	gluc24-1	291.1	8.39	4715	1142	1
S7P4-20	gluc24-1	291.1	8.55	1870	0	1
S7P4-21	gluc24-1	291.1	9.15	147	0	1
S7P4-22	gluc24-1	291.1	8.51	907	0	1
S7P-3	gluc24-1	292.1	8.59	2231	785	1
S7P4-30	gluc24-1	292.1	#N/A	#N/A	#N/A	#N/A
S7P4-31	gluc24-1	292.1	9.31	272	0	1
S7P4-32	gluc24-1	292.1	#N/A	#N/A	#N/A	#N/A
S7P4-33	gluc24-1	292.1	8.35	0	0	1
S7P-4	gluc24-1	293.1	8.61	2690	741	1
S7P4-41	gluc24-1	293.1	8.76	0	0	1
S7P4-42	gluc24-1	293.1	8.51	1820	0	1
S7P4-43	gluc24-1	293.1	#N/A	#N/A	#N/A	#N/A
S7P4-44	gluc24-1	293.1	#N/A	#N/A	#N/A	#N/A
S7P-5	gluc24-1	294.1	8.51	19	0	1
S7P4-52	gluc24-1	294.1	8.63	750	0	1
S7P4-53	gluc24-1	294.1	8.81	0	0	1
S7P4-54	gluc24-1	294.1	#N/A	#N/A	#N/A	#N/A
S7P-6	gluc24-1	295.1	8.58	3907	583	1
S7P4-63	gluc24-1	295.1	#N/A	#N/A	#N/A	#N/A
S7P4-64	gluc24-1	295.1	#N/A	#N/A	#N/A	#N/A
S7P-7	gluc24-1	296.1	8.59	21030	0	1
S7P4-74	gluc24-1	296.1	8.88	3771	0	1
HP-0	gluc24-1	259	8.84	112116	0	1
HP-1	gluc24-1	260	8.65	1309	0	1
HP-2	gluc24-1	261	8.37	53725696	742472	1
HP-3	gluc24-1	262	8.39	1686032	5534	1
HP-4	gluc24-1	263	8.23	771741	0	1
HP-5	gluc24-1	264	8.61	3678	2110	1
HP-6	gluc24-1	265	8.6	84956	21486	1
PGA-0	gluc24-1	185	9.43	200480	0	1
PGA-1	gluc24-1	186	8.87	860	0	1
PGA-2	gluc24-1	187	8.53	1124007	509	1
PGA-3	gluc24-1	188	8.87	68197	0	1
6PG-0	gluc24-1	275	8.14	56664	0	1
6PG-1	gluc24-1	276	9.52	337	0	1
6PG-2	gluc24-1	277	9.54	2394	809	1
6PG-3	gluc24-1	278	8.88	1683	0	1
6PG-4	gluc24-1	279	9.42	178	0	1
6PG-5	gluc24-1	280	8.52	10	0	1
6PG-6	gluc24-1	281	7.73	8039	0	1
AcCoA3-0	gluc24-1	403.7	9.02	1052	0	1
AcCoA3-1	gluc24-1	404.7	#N/A	#N/A	#N/A	#N/A
AcCoA3-2	gluc24-1	405.7	#N/A	#N/A	#N/A	#N/A
AcCoA-0	gluc24-1	808.2	8.55	25	0	1
AcCoA-1	gluc24-1	809.2	8.91	12	0	1
AcCoA-2	gluc24-1	810.2	#N/A	#N/A	#N/A	#N/A
AcCoA2-0	gluc24-1	830.2	9.96	435	0	1
AcCoA2-1	gluc24-1	831.2	10.44	17	0	1
AcCoA2-2	gluc24-1	832.2	10.07	28	0	1
2PG-0	gluc24-1	155	8.33	38817	8733	1
2PG-1	gluc24-1	156	9.57	280	0	1
2PG-2	gluc24-1	157	8.61	3281392	305190	1
PEP-0	gluc24-1	166.9	9.01	147259	0	1
PEP-1	gluc24-1	167.9	9.79	457	0	1
PEP-2	gluc24-1	168.9	9.24	304	0	1
PEP-3	gluc24-1	169.9	9.02	6681	0	1
FBP-0	gluc24-1	339	8.81	7881	3319	1
FBP-1	gluc24-1	340	10.94	3	0	1
FBP-2	gluc24-1	341	10.75	78	0	1
FBP-3	gluc24-1	342	10.11	21	0	1
FBP-4	gluc24-1	343	10.7	2694	3467	1
FBP-5	gluc24-1	344	10.59	370	0	1
FBP-6	gluc24-1	345	8.8	38723	0	1
ATPU13	gluc24-1	516	9.63	1602	0	1
ATPm0	gluc24-1	506	8.75	15522	0	1
ATPm0_2	gluc24-1	506	8.85	36140	0	1
ADPU13	gluc24-1	436	8.72	35468	0	1
ADPm0	gluc24-1	426	9.13	261207	0	1
ADPm0_2	gluc24-1	426	8.79	176667	0	1
AMPU13	gluc24-1	356	7.88	20963	0	1
AMPm0	gluc24-1	346	7.89	147494	0	1
AMPm0_2	gluc24-1	346	8.32	469331	0	1

## Sheet: U24-2
Peptide	Replicate	Precursor Mz	Retention Time	Area	Background	Peak Rank
Pyruvate-0	gluc24-2	87.1	2.35	1122	1433	1
Pyruvate-10	gluc24-2	88.1	1.87	55	0	1
Pyruvate-11	gluc24-2	88.1	2.08	683	85	1
Pyruvate-21	gluc24-2	89.1	#N/A	#N/A	#N/A	#N/A
Pyruvate-22	gluc24-2	89.1	2.26	1058	613	1
Pyruvate-32	gluc24-2	90.1	2.3	570	3	1
Glycerate-0	gluc24-2	105	2.1	1288799	0	1
Glycerate2-0	gluc24-2	105	2.66	800	0	1
Glycerate-10	gluc24-2	106	2.46	3717	13211	1
Glycerate-11	gluc24-2	106	2.32	146438	0	1
Glycerate2-10	gluc24-2	106	1.58	3	0	1
Glycerate2-11	gluc24-2	106	#N/A	#N/A	#N/A	#N/A
Glycerate-21	gluc24-2	107	2.3	367	74	1
Glycerate2-21	gluc24-2	107	2.6	2	0	1
Glycerate2-22	gluc24-2	107	#N/A	#N/A	#N/A	#N/A
Glycerate-31	gluc24-2	108	2.89	708	0	1
Glycerate2-32	gluc24-2	108	2.99	19	0	1
FRUC-0	gluc24-2	179	4.24	17328	0	1
FRUC-10	gluc24-2	180	#N/A	#N/A	#N/A	#N/A
FRUC-11	gluc24-2	180	2.88	29	0	1
FRUC-20	gluc24-2	181	3.24	1583	1306	1
FRUC-21	gluc24-2	181	3.32	6	0	1
FRUC-22	gluc24-2	181	4.06	859	0	1
FRUC-30	gluc24-2	182	3.17	0	0	1
FRUC-31	gluc24-2	182	3.15	185	0	1
FRUC-32	gluc24-2	182	3.98	1983	58	1
FRUC-33	gluc24-2	182	3.97	405	0	1
FRUC-41	gluc24-2	183	3.88	335	0	1
FRUC-42	gluc24-2	183	3.23	128	0	1
FRUC-43	gluc24-2	183	3.89	61424	11843	1
FRUC-52	gluc24-2	184	3.16	744	51	1
FRUC-53	gluc24-2	184	3.43	2903	1087	1
FRUC-63	gluc24-2	185	4.26	7048806	0	1
Glyoxylate-0	gluc24-2	73.1	4.3	58173	8322	1
Glyoxylate-10	gluc24-2	74.1	4.28	2840402	102852	1
Glyoxylate-11	gluc24-2	74.1	4.32	57813	55936	1
Glyoxylate-21	gluc24-2	75.1	4.3	19462	0	1
Glycolate-0	gluc24-2	75.1	4.41	3148	1444	1
Glycolate-10	gluc24-2	76.1	4.35	763	353	1
Glycolate-11	gluc24-2	76.1	4.41	228	0	1
Glycolate-21	gluc24-2	77.1	4.39	1060	0	1
Sucrose-0	gluc24-2	341.1	6.54	124145	0	1
Sucrose-10	gluc24-2	342.1	5.37	398	99	1
Sucrose-11	gluc24-2	342.1	5.35	685	0	1
Sucrose-20	gluc24-2	343.1	5.45	926	0	1
Sucrose-21	gluc24-2	343.1	#N/A	#N/A	#N/A	#N/A
Sucrose-22	gluc24-2	343.1	5.41	5	0	1
Sucrose-30	gluc24-2	344.1	4.84	272	0	1
Sucrose-31	gluc24-2	344.1	5.56	1280	32	1
Sucrose-32	gluc24-2	344.1	#N/A	#N/A	#N/A	#N/A
Sucrose-33	gluc24-2	344.1	#N/A	#N/A	#N/A	#N/A
Sucrose-40	gluc24-2	345.1	#N/A	#N/A	#N/A	#N/A
Sucrose-41	gluc24-2	345.1	5.19	57	0	1
Sucrose-42	gluc24-2	345.1	5.37	2560	2599	1
Sucrose-43	gluc24-2	345.1	#N/A	#N/A	#N/A	#N/A
Sucrose-44	gluc24-2	345.1	#N/A	#N/A	#N/A	#N/A
Sucrose-50	gluc24-2	346.1	#N/A	#N/A	#N/A	#N/A
Sucrose-51	gluc24-2	346.1	#N/A	#N/A	#N/A	#N/A
Sucrose-52	gluc24-2	346.1	5.49	335	0	1
Sucrose-53	gluc24-2	346.1	5.09	56614	123645	1
Sucrose-54	gluc24-2	346.1	#N/A	#N/A	#N/A	#N/A
Sucrose-55	gluc24-2	346.1	#N/A	#N/A	#N/A	#N/A
Sucrose-60	gluc24-2	347.1	#N/A	#N/A	#N/A	#N/A
Sucrose-61	gluc24-2	347.1	#N/A	#N/A	#N/A	#N/A
Sucrose-62	gluc24-2	347.1	5.35	340	0	1
Sucrose-63	gluc24-2	347.1	5.41	1129	273	1
Sucrose-64	gluc24-2	347.1	5.43	4132	2188	1
Sucrose-65	gluc24-2	347.1	#N/A	#N/A	#N/A	#N/A
Sucrose-66	gluc24-2	347.1	#N/A	#N/A	#N/A	#N/A
Sucrose-71	gluc24-2	348.1	5.3	145	0	1
Sucrose-72	gluc24-2	348.1	#N/A	#N/A	#N/A	#N/A
Sucrose-73	gluc24-2	348.1	5.44	1978	278	1
Sucrose-74	gluc24-2	348.1	5.44	518	0	1
Sucrose-75	gluc24-2	348.1	5.37	5725	2148	1
Sucrose-76	gluc24-2	348.1	#N/A	#N/A	#N/A	#N/A
Sucrose-82	gluc24-2	349.1	4.6	1049	0	1
Sucrose-83	gluc24-2	349.1	5.46	34	0	1
Sucrose-84	gluc24-2	349.1	5.38	171	0	1
Sucrose-85	gluc24-2	349.1	5.42	96	0	1
Sucrose-86	gluc24-2	349.1	5.32	4141	512	1
Sucrose-93	gluc24-2	350.1	5.28	641	0	1
Sucrose-94	gluc24-2	350.1	#N/A	#N/A	#N/A	#N/A
Sucrose-95	gluc24-2	350.1	5.07	954	0	1
Sucrose-96	gluc24-2	350.1	5.26	800	0	1
Sucrose-104	gluc24-2	351.1	#N/A	#N/A	#N/A	#N/A
Sucrose-105	gluc24-2	351.1	#N/A	#N/A	#N/A	#N/A
Sucrose-106	gluc24-2	351.1	5.91	356	0	1
Sucrose-115	gluc24-2	352.1	#N/A	#N/A	#N/A	#N/A
Sucrose-116	gluc24-2	352.1	#N/A	#N/A	#N/A	#N/A
Sucrose-126	gluc24-2	353.1	6.46	12494	0	1
TP-0	gluc24-2	169	7.84	6001	0	1
TP-1	gluc24-2	170	#N/A	#N/A	#N/A	#N/A
TP-2	gluc24-2	171	7.91	5911	0	1
CIT-0	gluc24-2	191	5.95	1091	299	1
CIT-1	gluc24-2	192	5.97	414	0	1
CIT-2	gluc24-2	193	6.04	798	0	1
CIT-3	gluc24-2	194	5.64	419	0	1
CIT-4	gluc24-2	195	5.89	2115	129	1
CIT-5	gluc24-2	196	6.41	993	0	1
CIT-6	gluc24-2	197	6.01	12	0	1
PIPES	gluc24-2	301.1	6.68	1582	59	1
2OG-0	gluc24-2	145	6.69	17996	0	1
2OG-10	gluc24-2	146	#N/A	#N/A	#N/A	#N/A
2OG-11	gluc24-2	146	7.18	13726	0	1
2OG-21	gluc24-2	147	7.61	505	0	1
2OG-22	gluc24-2	147	7.2	923	0	1
2OG-32	gluc24-2	148	7.16	0	0	1
2OG-33	gluc24-2	148	7.13	5647	1660	1
2OG-43	gluc24-2	149	7.52	854	0	1
2OG-44	gluc24-2	149	7.18	913	0	1
2OG-54	gluc24-2	150	8.94	2108	0	1
ADPG-0	gluc24-2	588.1	8.76	10117	0	1
ADPG-1	gluc24-2	589.1	8.19	538	0	1
ADPG-2	gluc24-2	590.1	8.43	912	0	1
ADPG-3	gluc24-2	591.1	7.69	136	0	1
ADPG-4	gluc24-2	592.1	7.53	932	887	1
ADPG-5	gluc24-2	593.1	7.6	1224	0	1
ADPG-6	gluc24-2	594.1	7.03	4628	0	1
Succinate-0	gluc24-2	117.1	8.15	84415	0	1
Succinate-10	gluc24-2	118.1	8.23	534	0	1
Succinate-11	gluc24-2	118.1	7.59	471	0	1
Succinate-21	gluc24-2	119.1	7.8	692	0	1
Succinate-22	gluc24-2	119.1	8.03	488	0	1
Succinate-32	gluc24-2	120.1	7.65	101	0	1
Succinate-33	gluc24-2	120.1	7.33	360	0	1
Succinate-43	gluc24-2	121.1	7.89	12744	0	1
MAL3-0	gluc24-2	132.9	7.81	5789	2416	1
MAL-0	gluc24-2	132.9	8.14	30405	0	1
MAL3-10	gluc24-2	133.9	7.92	493	0	1
MAL3-11	gluc24-2	133.9	8.47	485	0	1
MAL-1	gluc24-2	133.9	8.02	108	0	1
MAL3-21	gluc24-2	134.9	#N/A	#N/A	#N/A	#N/A
MAL3-22	gluc24-2	134.9	7.92	1749	0	1
MAL-2	gluc24-2	134.9	7.98	423	0	1
MAL3-32	gluc24-2	135.9	7.99	1020	0	1
MAL3-33	gluc24-2	135.9	8.02	602	0	1
MAL-3	gluc24-2	135.9	8.02	866	0	1
MAL3-43	gluc24-2	136.9	8.35	770	0	1
MAL-4	gluc24-2	136.9	7.62	371915	2970	1
P5P-0	gluc24-2	228.9	8.45	25719	0	1
P5P-1	gluc24-2	229.9	8.04	444	0	1
P5P-2	gluc24-2	230.9	8.12	4340	1779	1
P5P-3	gluc24-2	231.9	7.97	734	0	1
P5P-4	gluc24-2	232.9	8.39	1488730	2368	1
P5P-5	gluc24-2	233.9	8.52	83874	0	1
Fumarate-0	gluc24-2	115	8.24	6316	3616	1
Fumarate-10	gluc24-2	116	8.31	1068	0	1
Fumarate-11	gluc24-2	116	8.29	299	0	1
Fumarate-21	gluc24-2	117	#N/A	#N/A	#N/A	#N/A
Fumarate-22	gluc24-2	117	8.37	2006	711	1
Fumarate-32	gluc24-2	118	8.39	978	0	1
Fumarate-33	gluc24-2	118	8.36	1309	0	1
Fumarate-43	gluc24-2	119	8.27	1876	0	1
E4P-0	gluc24-2	199	8.31	13340	0	1
E4P-1	gluc24-2	200	8.28	300	0	1
E4P-2	gluc24-2	201	8.61	1348	0	1
E4P-3	gluc24-2	202	7.54	2477	0	1
E4P-4	gluc24-2	203	9.36	7521	0	1
S7P-0	gluc24-2	289.1	8.6	1517945	26722	1
S7P4-0	gluc24-2	289.1	9.22	709	0	1
S7P-1	gluc24-2	290.1	8.48	3510	1462	1
S7P4-10	gluc24-2	290.1	#N/A	#N/A	#N/A	#N/A
S7P4-11	gluc24-2	290.1	9.21	376	0	1
S7P-2	gluc24-2	291.1	8.53	5245	1571	1
S7P4-20	gluc24-2	291.1	8.4	1636	0	1
S7P4-21	gluc24-2	291.1	#N/A	#N/A	#N/A	#N/A
S7P4-22	gluc24-2	291.1	8.87	258	0	1
S7P-3	gluc24-2	292.1	8.8	10756	2696	1
S7P4-30	gluc24-2	292.1	#N/A	#N/A	#N/A	#N/A
S7P4-31	gluc24-2	292.1	8.23	43	0	1
S7P4-32	gluc24-2	292.1	#N/A	#N/A	#N/A	#N/A
S7P4-33	gluc24-2	292.1	#N/A	#N/A	#N/A	#N/A
S7P-4	gluc24-2	293.1	8.59	1452	1260	1
S7P4-41	gluc24-2	293.1	7.68	172	0	1
S7P4-42	gluc24-2	293.1	8.48	1084	89	1
S7P4-43	gluc24-2	293.1	#N/A	#N/A	#N/A	#N/A
S7P4-44	gluc24-2	293.1	8.44	19	0	1
S7P-5	gluc24-2	294.1	8.32	1110	0	1
S7P4-52	gluc24-2	294.1	8.4	1204	0	1
S7P4-53	gluc24-2	294.1	7.71	591	0	1
S7P4-54	gluc24-2	294.1	#N/A	#N/A	#N/A	#N/A
S7P-6	gluc24-2	295.1	8.48	1848	2864	1
S7P4-63	gluc24-2	295.1	8.39	218	0	1
S7P4-64	gluc24-2	295.1	8.22	69	0	1
S7P-7	gluc24-2	296.1	9.33	16198	7423	1
S7P4-74	gluc24-2	296.1	8.95	11829	0	1
HP-0	gluc24-2	259	8.56	87620	5099	1
HP-1	gluc24-2	260	8.82	650	0	1
HP-2	gluc24-2	261	8.27	52400688	596466	1
HP-3	gluc24-2	262	8.41	835367	80061	1
HP-4	gluc24-2	263	8.28	719281	4400	1
HP-5	gluc24-2	264	8.74	2444	1553	1
HP-6	gluc24-2	265	8.67	167099	934	1
PGA-0	gluc24-2	185	8.81	96488	0	1
PGA-1	gluc24-2	186	8.95	807	0	1
PGA-2	gluc24-2	187	8.38	622432	61846	1
PGA-3	gluc24-2	188	9.15	110888	0	1
6PG-0	gluc24-2	275	8.29	51859	0	1
6PG-1	gluc24-2	276	9.36	809	1	1
6PG-2	gluc24-2	277	9.14	11008	4480	1
6PG-3	gluc24-2	278	8.79	1877	37	1
6PG-4	gluc24-2	279	9.47	783	0	1
6PG-5	gluc24-2	280	8.84	43	0	1
6PG-6	gluc24-2	281	9.14	10972	0	1
AcCoA3-0	gluc24-2	403.7	9.54	505	0	1
AcCoA3-1	gluc24-2	404.7	8.76	279	0	1
AcCoA3-2	gluc24-2	405.7	#N/A	#N/A	#N/A	#N/A
AcCoA-0	gluc24-2	808.2	#N/A	#N/A	#N/A	#N/A
AcCoA-1	gluc24-2	809.2	#N/A	#N/A	#N/A	#N/A
AcCoA-2	gluc24-2	810.2	10.13	40	0	1
AcCoA2-0	gluc24-2	830.2	8.88	538	0	1
AcCoA2-1	gluc24-2	831.2	#N/A	#N/A	#N/A	#N/A
AcCoA2-2	gluc24-2	832.2	9.83	111	0	1
2PG-0	gluc24-2	155	8.78	47352	0	1
2PG-1	gluc24-2	156	9.52	1128	0	1
2PG-2	gluc24-2	157	8.46	3110724	359329	1
PEP-0	gluc24-2	166.9	8.79	87282	17016	1
PEP-1	gluc24-2	167.9	9.43	805	0	1
PEP-2	gluc24-2	168.9	9.07	91	0	1
PEP-3	gluc24-2	169.9	9.48	5682	0	1
FBP-0	gluc24-2	339	8.78	8075	0	1
FBP-1	gluc24-2	340	10.97	12	0	1
FBP-2	gluc24-2	341	#N/A	#N/A	#N/A	#N/A
FBP-3	gluc24-2	342	10.7	26	0	1
FBP-4	gluc24-2	343	10.62	6278	1399	1
FBP-5	gluc24-2	344	10.63	641	5	1
FBP-6	gluc24-2	345	10.85	72660	0	1
ATPU13	gluc24-2	516	10	2576	0	1
ATPm0	gluc24-2	506	9.52	10636	0	1
ATPm0_2	gluc24-2	506	9.59	24135	0	1
ADPU13	gluc24-2	436	8.88	45190	0	1
ADPm0	gluc24-2	426	8.82	259335	0	1
ADPm0_2	gluc24-2	426	8.26	178200	0	1
AMPU13	gluc24-2	356	8.02	29597	0	1
AMPm0	gluc24-2	346	8.07	162701	0	1
AMPm0_2	gluc24-2	346	8	454133	0	1

## Sheet: U24-3
Peptide	Replicate	Precursor Mz	Retention Time	Area	Background	Peak Rank
Pyruvate-0	gluc24-3	87.1	2.28	3591	1947	1
Pyruvate-10	gluc24-3	88.1	2.26	33	0	1
Pyruvate-11	gluc24-3	88.1	2.34	818	0	1
Pyruvate-21	gluc24-3	89.1	2.54	96	0	1
Pyruvate-22	gluc24-3	89.1	2.28	1178	1167	1
Pyruvate-32	gluc24-3	90.1	2.64	2194	713	1
Glycerate-0	gluc24-3	105	3.16	6651622	0	1
Glycerate2-0	gluc24-3	105	2.18	582	0	1
Glycerate-10	gluc24-3	106	2.65	24108	25079	1
Glycerate-11	gluc24-3	106	2.33	151502	0	1
Glycerate2-10	gluc24-3	106	#N/A	#N/A	#N/A	#N/A
Glycerate2-11	gluc24-3	106	#N/A	#N/A	#N/A	#N/A
Glycerate-21	gluc24-3	107	2.38	452	57	1
Glycerate2-21	gluc24-3	107	2.29	31	0	1
Glycerate2-22	gluc24-3	107	#N/A	#N/A	#N/A	#N/A
Glycerate-31	gluc24-3	108	2.53	191	0	1
Glycerate2-32	gluc24-3	108	#N/A	#N/A	#N/A	#N/A
FRUC-0	gluc24-3	179	4.14	30515	0	1
FRUC-10	gluc24-3	180	4.1	615	0	1
FRUC-11	gluc24-3	180	3.96	22	0	1
FRUC-20	gluc24-3	181	3.84	52522	5322	1
FRUC-21	gluc24-3	181	3.86	94	0	1
FRUC-22	gluc24-3	181	4.12	1547	0	1
FRUC-30	gluc24-3	182	4.04	1522	109	1
FRUC-31	gluc24-3	182	3.07	85	0	1
FRUC-32	gluc24-3	182	3.76	1128	114	1
FRUC-33	gluc24-3	182	3.75	703	0	1
FRUC-41	gluc24-3	183	3.22	15	0	1
FRUC-42	gluc24-3	183	3.27	738	0	1
FRUC-43	gluc24-3	183	4.05	246047	20065	1
FRUC-52	gluc24-3	184	3.42	2468	0	1
FRUC-53	gluc24-3	184	3.4	5670	0	1
FRUC-63	gluc24-3	185	4.07	8576404	0	1
Glyoxylate-0	gluc24-3	73.1	4.16	54989	6156	1
Glyoxylate-10	gluc24-3	74.1	4.09	2579225	60677	1
Glyoxylate-11	gluc24-3	74.1	4.09	224485	1316	1
Glyoxylate-21	gluc24-3	75.1	4.16	23418	0	1
Glycolate-0	gluc24-3	75.1	4.44	7158	3533	1
Glycolate-10	gluc24-3	76.1	4.49	2454	295	1
Glycolate-11	gluc24-3	76.1	4.15	1001	0	1
Glycolate-21	gluc24-3	77.1	4.35	258	0	1
Sucrose-0	gluc24-3	341.1	6.73	129639	0	1
Sucrose-10	gluc24-3	342.1	5.32	1446	10	1
Sucrose-11	gluc24-3	342.1	5.4	943	27	1
Sucrose-20	gluc24-3	343.1	5.29	1128	0	1
Sucrose-21	gluc24-3	343.1	5.41	147	0	1
Sucrose-22	gluc24-3	343.1	5.45	74	0	1
Sucrose-30	gluc24-3	344.1	4.84	7	0	1
Sucrose-31	gluc24-3	344.1	5.33	428	0	1
Sucrose-32	gluc24-3	344.1	6.09	37	0	1
Sucrose-33	gluc24-3	344.1	5.88	69	0	1
Sucrose-40	gluc24-3	345.1	4.54	357	0	1
Sucrose-41	gluc24-3	345.1	#N/A	#N/A	#N/A	#N/A
Sucrose-42	gluc24-3	345.1	5.31	4588	5660	1
Sucrose-43	gluc24-3	345.1	#N/A	#N/A	#N/A	#N/A
Sucrose-44	gluc24-3	345.1	5.05	45	0	1
Sucrose-50	gluc24-3	346.1	#N/A	#N/A	#N/A	#N/A
Sucrose-51	gluc24-3	346.1	#N/A	#N/A	#N/A	#N/A
Sucrose-52	gluc24-3	346.1	4.9	567	0	1
Sucrose-53	gluc24-3	346.1	5.3	2451	17352	1
Sucrose-54	gluc24-3	346.1	#N/A	#N/A	#N/A	#N/A
Sucrose-55	gluc24-3	346.1	#N/A	#N/A	#N/A	#N/A
Sucrose-60	gluc24-3	347.1	#N/A	#N/A	#N/A	#N/A
Sucrose-61	gluc24-3	347.1	#N/A	#N/A	#N/A	#N/A
Sucrose-62	gluc24-3	347.1	5.49	300	0	1
Sucrose-63	gluc24-3	347.1	5.43	605	0	1
Sucrose-64	gluc24-3	347.1	5.3	8595	3440	1
Sucrose-65	gluc24-3	347.1	6.29	84	0	1
Sucrose-66	gluc24-3	347.1	#N/A	#N/A	#N/A	#N/A
Sucrose-71	gluc24-3	348.1	6.13	0	0	1
Sucrose-72	gluc24-3	348.1	#N/A	#N/A	#N/A	#N/A
Sucrose-73	gluc24-3	348.1	5.29	664	0	1
Sucrose-74	gluc24-3	348.1	5.18	459	0	1
Sucrose-75	gluc24-3	348.1	5.32	6396	517	1
Sucrose-76	gluc24-3	348.1	#N/A	#N/A	#N/A	#N/A
Sucrose-82	gluc24-3	349.1	4.53	1954	0	1
Sucrose-83	gluc24-3	349.1	6.26	17	0	1
Sucrose-84	gluc24-3	349.1	5.4	248	0	1
Sucrose-85	gluc24-3	349.1	5.57	155	0	1
Sucrose-86	gluc24-3	349.1	5.42	1735	894	1
Sucrose-93	gluc24-3	350.1	#N/A	#N/A	#N/A	#N/A
Sucrose-94	gluc24-3	350.1	5.14	88	0	1
Sucrose-95	gluc24-3	350.1	4.99	36	0	1
Sucrose-96	gluc24-3	350.1	5.31	143	0	1
Sucrose-104	gluc24-3	351.1	#N/A	#N/A	#N/A	#N/A
Sucrose-105	gluc24-3	351.1	4.93	46	0	1
Sucrose-106	gluc24-3	351.1	4.41	1319	0	1
Sucrose-115	gluc24-3	352.1	#N/A	#N/A	#N/A	#N/A
Sucrose-116	gluc24-3	352.1	5.26	121	0	1
Sucrose-126	gluc24-3	353.1	6.74	11244	0	1
TP-0	gluc24-3	169	7.91	3127	0	1
TP-1	gluc24-3	170	5.77	0	0	1
TP-2	gluc24-3	171	7.82	5387	0	1
CIT-0	gluc24-3	191	6.01	781	0	1
CIT-1	gluc24-3	192	5.95	268	0	1
CIT-2	gluc24-3	193	6.4	1319	0	1
CIT-3	gluc24-3	194	5.36	772	0	1
CIT-4	gluc24-3	195	6	2227	762	1
CIT-5	gluc24-3	196	5.96	281	0	1
CIT-6	gluc24-3	197	5.89	823	16	1
PIPES	gluc24-3	301.1	6.59	1491	228	1
2OG-0	gluc24-3	145	8.91	9312	7699	1
2OG-10	gluc24-3	146	#N/A	#N/A	#N/A	#N/A
2OG-11	gluc24-3	146	7.18	7322	3561	1
2OG-21	gluc24-3	147	7.05	21	0	1
2OG-22	gluc24-3	147	7.2	565	0	1
2OG-32	gluc24-3	148	8.1	211	0	1
2OG-33	gluc24-3	148	7.22	6245	1011	1
2OG-43	gluc24-3	149	7.85	1142	0	1
2OG-44	gluc24-3	149	7.25	410	0	1
2OG-54	gluc24-3	150	7.84	1202	0	1
ADPG-0	gluc24-3	588.1	8.17	6399	0	1
ADPG-1	gluc24-3	589.1	8.45	58	0	1
ADPG-2	gluc24-3	590.1	8.4	619	0	1
ADPG-3	gluc24-3	591.1	#N/A	#N/A	#N/A	#N/A
ADPG-4	gluc24-3	592.1	7.19	4219	0	1
ADPG-5	gluc24-3	593.1	7.25	522	0	1
ADPG-6	gluc24-3	594.1	7.39	1647	0	1
Succinate-0	gluc24-3	117.1	8.28	64225	15884	1
Succinate-10	gluc24-3	118.1	7.57	82	0	1
Succinate-11	gluc24-3	118.1	7.44	2212	0	1
Succinate-21	gluc24-3	119.1	8.06	443	0	1
Succinate-22	gluc24-3	119.1	7.59	260	0	1
Succinate-32	gluc24-3	120.1	8.06	513	0	1
Succinate-33	gluc24-3	120.1	7.17	205	0	1
Succinate-43	gluc24-3	121.1	7.21	16885	0	1
MAL3-0	gluc24-3	132.9	7.68	5900	0	1
MAL-0	gluc24-3	132.9	7.91	19028	0	1
MAL3-10	gluc24-3	133.9	7.29	34	0	1
MAL3-11	gluc24-3	133.9	8	684	0	1
MAL-1	gluc24-3	133.9	7.94	300	0	1
MAL3-21	gluc24-3	134.9	#N/A	#N/A	#N/A	#N/A
MAL3-22	gluc24-3	134.9	8.07	967	0	1
MAL-2	gluc24-3	134.9	7.99	673	0	1
MAL3-32	gluc24-3	135.9	8.02	402	0	1
MAL3-33	gluc24-3	135.9	7.92	2878	0	1
MAL-3	gluc24-3	135.9	7.96	1787	0	1
MAL3-43	gluc24-3	136.9	6.8	0	0	0
MAL-4	gluc24-3	136.9	8.3	297753	11230	1
P5P-0	gluc24-3	228.9	8.09	26804	0	1
P5P-1	gluc24-3	229.9	8.07	34	0	1
P5P-2	gluc24-3	230.9	8.03	3620	2040	1
P5P-3	gluc24-3	231.9	8.03	291	0	1
P5P-4	gluc24-3	232.9	8.09	522652	3793	1
P5P-5	gluc24-3	233.9	8.68	71873	0	1
Fumarate-0	gluc24-3	115	8.31	1314	1961	1
Fumarate-10	gluc24-3	116	8.45	1603	0	1
Fumarate-11	gluc24-3	116	8.31	505	0	1
Fumarate-21	gluc24-3	117	7.79	173	0	1
Fumarate-22	gluc24-3	117	8.32	2514	477	1
Fumarate-32	gluc24-3	118	8.25	340	0	1
Fumarate-33	gluc24-3	118	8.31	699	0	1
Fumarate-43	gluc24-3	119	8.28	461	21	1
E4P-0	gluc24-3	199	7.99	11844	0	1
E4P-1	gluc24-3	200	8.27	1197	0	1
E4P-2	gluc24-3	201	8.09	823	0	1
E4P-3	gluc24-3	202	8.32	0	0	1
E4P-4	gluc24-3	203	8.93	5708	0	1
S7P-0	gluc24-3	289.1	8.52	1209249	47286	1
S7P4-0	gluc24-3	289.1	9.36	158	0	1
S7P-1	gluc24-3	290.1	8.47	1809	238	1
S7P4-10	gluc24-3	290.1	#N/A	#N/A	#N/A	#N/A
S7P4-11	gluc24-3	290.1	#N/A	#N/A	#N/A	#N/A
S7P-2	gluc24-3	291.1	8.64	3870	1726	1
S7P4-20	gluc24-3	291.1	8.48	1592	0	1
S7P4-21	gluc24-3	291.1	#N/A	#N/A	#N/A	#N/A
S7P4-22	gluc24-3	291.1	#N/A	#N/A	#N/A	#N/A
S7P-3	gluc24-3	292.1	8.59	8965	505	1
S7P4-30	gluc24-3	292.1	8.32	158	0	1
S7P4-31	gluc24-3	292.1	#N/A	#N/A	#N/A	#N/A
S7P4-32	gluc24-3	292.1	#N/A	#N/A	#N/A	#N/A
S7P4-33	gluc24-3	292.1	7.68	40	0	1
S7P-4	gluc24-3	293.1	8.45	2078	1295	1
S7P4-41	gluc24-3	293.1	8.6	14	0	1
S7P4-42	gluc24-3	293.1	8.54	603	34	1
S7P4-43	gluc24-3	293.1	#N/A	#N/A	#N/A	#N/A
S7P4-44	gluc24-3	293.1	8.47	41	0	1
S7P-5	gluc24-3	294.1	8.77	414	0	1
S7P4-52	gluc24-3	294.1	8.08	1223	0	1
S7P4-53	gluc24-3	294.1	#N/A	#N/A	#N/A	#N/A
S7P4-54	gluc24-3	294.1	#N/A	#N/A	#N/A	#N/A
S7P-6	gluc24-3	295.1	8.54	826	449	1
S7P4-63	gluc24-3	295.1	9.26	8	0	1
S7P4-64	gluc24-3	295.1	8.51	92	0	1
S7P-7	gluc24-3	296.1	8.16	27055	0	1
S7P4-74	gluc24-3	296.1	8.68	12436	0	1
HP-0	gluc24-3	259	8.67	93043	0	1
HP-1	gluc24-3	260	8.69	308	0	1
HP-2	gluc24-3	261	8.49	47934876	633961	1
HP-3	gluc24-3	262	8.25	1596233	5962	1
HP-4	gluc24-3	263	8.33	635563	5852	1
HP-5	gluc24-3	264	8.67	4309	2834	1
HP-6	gluc24-3	265	8.83	146287	4428	1
PGA-0	gluc24-3	185	9.51	90240	0	1
PGA-1	gluc24-3	186	8.6	1056	0	1
PGA-2	gluc24-3	187	8.69	534201	66416	1
PGA-3	gluc24-3	188	8.72	123216	0	1
6PG-0	gluc24-3	275	8.3	48275	0	1
6PG-1	gluc24-3	276	9.46	255	0	1
6PG-2	gluc24-3	277	9.43	1709	715	1
6PG-3	gluc24-3	278	8.89	1339	0	1
6PG-4	gluc24-3	279	8.77	6204	0	1
6PG-5	gluc24-3	280	8.65	993	0	1
6PG-6	gluc24-3	281	9.36	16894	0	1
AcCoA3-0	gluc24-3	403.7	9.49	0	0	1
AcCoA3-1	gluc24-3	404.7	10.08	24	0	1
AcCoA3-2	gluc24-3	405.7	#N/A	#N/A	#N/A	#N/A
AcCoA-0	gluc24-3	808.2	9.01	14	0	1
AcCoA-1	gluc24-3	809.2	#N/A	#N/A	#N/A	#N/A
AcCoA-2	gluc24-3	810.2	#N/A	#N/A	#N/A	#N/A
AcCoA2-0	gluc24-3	830.2	9.44	139	0	1
AcCoA2-1	gluc24-3	831.2	10.35	2	0	1
AcCoA2-2	gluc24-3	832.2	#N/A	#N/A	#N/A	#N/A
2PG-0	gluc24-3	155	8.18	36067	0	1
2PG-1	gluc24-3	156	9.6	663	0	1
2PG-2	gluc24-3	157	8.65	2929594	224873	1
PEP-0	gluc24-3	166.9	8.69	100466	2997	1
PEP-1	gluc24-3	167.9	10	825	0	1
PEP-2	gluc24-3	168.9	9.29	204	0	1
PEP-3	gluc24-3	169.9	8.39	4702	0	1
FBP-0	gluc24-3	339	8.66	7333	71	1
FBP-1	gluc24-3	340	#N/A	#N/A	#N/A	#N/A
FBP-2	gluc24-3	341	11.52	43	0	1
FBP-3	gluc24-3	342	#N/A	#N/A	#N/A	#N/A
FBP-4	gluc24-3	343	10.63	1665	2516	1
FBP-5	gluc24-3	344	10.65	297	93	1
FBP-6	gluc24-3	345	10.3	30534	44098	1
ATPU13	gluc24-3	516	8.79	2523	0	1
ATPm0	gluc24-3	506	9.07	9009	0	1
ATPm0_2	gluc24-3	506	9.67	7818	0	1
ADPU13	gluc24-3	436	8.84	39822	0	1
ADPm0	gluc24-3	426	8.96	171549	0	1
ADPm0_2	gluc24-3	426	8.47	143360	0	1
AMPU13	gluc24-3	356	8.23	22597	0	1
AMPm0	gluc24-3	346	8.32	129981	0	1
AMPm0_2	gluc24-3	346	8.25	359439	0	1

## Sheet: U9-1
Peptide	Replicate	Precursor Mz	Retention Time	Area	Background	Peak Rank
Pyruvate-0	gluc9-1	87.1	1.88	14812	27214	1
Pyruvate-10	gluc9-1	88.1	2.28	119	0	1
Pyruvate-11	gluc9-1	88.1	2.22	1560	443	1
Pyruvate-21	gluc9-1	89.1	1.88	18	0	1
Pyruvate-22	gluc9-1	89.1	2.23	4029	4873	1
Pyruvate-32	gluc9-1	90.1	2.31	313	506	1
Glycerate-0	gluc9-1	105	2.22	947006	7024629	1
Glycerate2-0	gluc9-1	105	2.33	576	0	1
Glycerate-10	gluc9-1	106	2.29	26924	126589	1
Glycerate-11	gluc9-1	106	2.13	10393	128080	1
Glycerate2-10	gluc9-1	106	2.99	1	0	1
Glycerate2-11	gluc9-1	106	1.93	18	0	1
Glycerate-21	gluc9-1	107	2.31	361	137	1
Glycerate2-21	gluc9-1	107	1.95	12	0	1
Glycerate2-22	gluc9-1	107	2.01	53	0	1
Glycerate-31	gluc9-1	108	2.24	369	17	1
Glycerate2-32	gluc9-1	108	#N/A	#N/A	#N/A	#N/A
FRUC-0	gluc9-1	179	4.23	104265	0	1
FRUC-10	gluc9-1	180	4.35	2873	0	1
FRUC-11	gluc9-1	180	3.92	3224	0	1
FRUC-20	gluc9-1	181	3.99	13460135	486307	1
FRUC-21	gluc9-1	181	3.72	623	0	1
FRUC-22	gluc9-1	181	3.17	4424	1082	1
FRUC-30	gluc9-1	182	3.7	130294	3894	1
FRUC-31	gluc9-1	182	3.67	120678	5749	1
FRUC-32	gluc9-1	182	4.31	19224	0	1
FRUC-33	gluc9-1	182	4.05	1977	130	1
FRUC-41	gluc9-1	183	3.28	1200	143	1
FRUC-42	gluc9-1	183	3.6	14894	5626	1
FRUC-43	gluc9-1	183	4.18	10838	6451	1
FRUC-52	gluc9-1	184	3.16	700	7	1
FRUC-53	gluc9-1	184	3.65	3075	0	1
FRUC-63	gluc9-1	185	4.21	2706074	0	1
Glyoxylate-0	gluc9-1	73.1	4.18	21279	28308	1
Glyoxylate-10	gluc9-1	74.1	4.24	1061331	23382	1
Glyoxylate-11	gluc9-1	74.1	4.27	17943	9747	1
Glyoxylate-21	gluc9-1	75.1	4.32	6882	0	1
Glycolate-0	gluc9-1	75.1	4.4	2076	2174	1
Glycolate-10	gluc9-1	76.1	4.36	1092	86	1
Glycolate-11	gluc9-1	76.1	4.64	11	0	1
Glycolate-21	gluc9-1	77.1	4.67	1757	0	1
Sucrose-0	gluc9-1	341.1	6	28003692	0	1
Sucrose-10	gluc9-1	342.1	5.68	1068844	6455	1
Sucrose-11	gluc9-1	342.1	5.36	663655	8931	1
Sucrose-20	gluc9-1	343.1	6.14	386511	0	1
Sucrose-21	gluc9-1	343.1	5.25	10098	13596	1
Sucrose-22	gluc9-1	343.1	5.75	24203	129611	1
Sucrose-30	gluc9-1	344.1	5.37	3099	223	1
Sucrose-31	gluc9-1	344.1	5.44	5682	1526	1
Sucrose-32	gluc9-1	344.1	5.29	2881	753	1
Sucrose-33	gluc9-1	344.1	5.48	3432	2954	1
Sucrose-40	gluc9-1	345.1	5.29	445	0	1
Sucrose-41	gluc9-1	345.1	5.36	259	68	1
Sucrose-42	gluc9-1	345.1	5.18	248073	704783	1
Sucrose-43	gluc9-1	345.1	5.39	212	0	1
Sucrose-44	gluc9-1	345.1	5.81	1523	0	1
Sucrose-50	gluc9-1	346.1	#N/A	#N/A	#N/A	#N/A
Sucrose-51	gluc9-1	346.1	#N/A	#N/A	#N/A	#N/A
Sucrose-52	gluc9-1	346.1	5.43	4330	5566	1
Sucrose-53	gluc9-1	346.1	5.3	6652	6309	1
Sucrose-54	gluc9-1	346.1	5.77	16	0	1
Sucrose-55	gluc9-1	346.1	#N/A	#N/A	#N/A	#N/A
Sucrose-60	gluc9-1	347.1	#N/A	#N/A	#N/A	#N/A
Sucrose-61	gluc9-1	347.1	5.53	22	0	1
Sucrose-62	gluc9-1	347.1	5.18	23400	42241	1
Sucrose-63	gluc9-1	347.1	5.45	264	0	1
Sucrose-64	gluc9-1	347.1	5.38	2670	2715	1
Sucrose-65	gluc9-1	347.1	#N/A	#N/A	#N/A	#N/A
Sucrose-66	gluc9-1	347.1	#N/A	#N/A	#N/A	#N/A
Sucrose-71	gluc9-1	348.1	#N/A	#N/A	#N/A	#N/A
Sucrose-72	gluc9-1	348.1	5.46	423	0	1
Sucrose-73	gluc9-1	348.1	5.68	2289	0	1
Sucrose-74	gluc9-1	348.1	6.32	1242	0	1
Sucrose-75	gluc9-1	348.1	5.45	299	3	1
Sucrose-76	gluc9-1	348.1	#N/A	#N/A	#N/A	#N/A
Sucrose-82	gluc9-1	349.1	5.44	2787	548	1
Sucrose-83	gluc9-1	349.1	#N/A	#N/A	#N/A	#N/A
Sucrose-84	gluc9-1	349.1	5.38	1160	0	1
Sucrose-85	gluc9-1	349.1	#N/A	#N/A	#N/A	#N/A
Sucrose-86	gluc9-1	349.1	5.4	4109	2067	1
Sucrose-93	gluc9-1	350.1	4.85	557	0	1
Sucrose-94	gluc9-1	350.1	#N/A	#N/A	#N/A	#N/A
Sucrose-95	gluc9-1	350.1	4.81	20	0	1
Sucrose-96	gluc9-1	350.1	4.69	871	0	1
Sucrose-104	gluc9-1	351.1	#N/A	#N/A	#N/A	#N/A
Sucrose-105	gluc9-1	351.1	#N/A	#N/A	#N/A	#N/A
Sucrose-106	gluc9-1	351.1	5.42	921	0	1
Sucrose-115	gluc9-1	352.1	#N/A	#N/A	#N/A	#N/A
Sucrose-116	gluc9-1	352.1	#N/A	#N/A	#N/A	#N/A
Sucrose-126	gluc9-1	353.1	6.26	7455	0	1
TP-0	gluc9-1	169	7.7	3140	0	1
TP-1	gluc9-1	170	#N/A	#N/A	#N/A	#N/A
TP-2	gluc9-1	171	7.65	3451	0	1
CIT-0	gluc9-1	191	6	952	0	1
CIT-1	gluc9-1	192	5.99	92	0	1
CIT-2	gluc9-1	193	6.27	996	0	1
CIT-3	gluc9-1	194	6.88	203	0	1
CIT-4	gluc9-1	195	6.05	2225	0	1
CIT-5	gluc9-1	196	6.35	614	0	1
CIT-6	gluc9-1	197	6.19	1802	0	1
PIPES	gluc9-1	301.1	6.63	374	0	1
2OG-0	gluc9-1	145	6.93	17868	14806	1
2OG-10	gluc9-1	146	#N/A	#N/A	#N/A	#N/A
2OG-11	gluc9-1	146	7.13	2661	0	1
2OG-21	gluc9-1	147	#N/A	#N/A	#N/A	#N/A
2OG-22	gluc9-1	147	7.24	556	0	1
2OG-32	gluc9-1	148	#N/A	#N/A	#N/A	#N/A
2OG-33	gluc9-1	148	7.18	5737	158	1
2OG-43	gluc9-1	149	7.23	201	0	1
2OG-44	gluc9-1	149	7.29	3602	0	1
2OG-54	gluc9-1	150	6.72	4867	0	1
ADPG-0	gluc9-1	588.1	8.33	2373	0	1
ADPG-1	gluc9-1	589.1	#N/A	#N/A	#N/A	#N/A
ADPG-2	gluc9-1	590.1	#N/A	#N/A	#N/A	#N/A
ADPG-3	gluc9-1	591.1	7.35	174	0	1
ADPG-4	gluc9-1	592.1	7.39	13306	15524	1
ADPG-5	gluc9-1	593.1	7.47	2979	0	1
ADPG-6	gluc9-1	594.1	6.12	27449	3650	1
Succinate-0	gluc9-1	117.1	7.56	71745	0	1
Succinate-10	gluc9-1	118.1	8.32	157	0	1
Succinate-11	gluc9-1	118.1	7.59	308	0	1
Succinate-21	gluc9-1	119.1	#N/A	#N/A	#N/A	#N/A
Succinate-22	gluc9-1	119.1	8.27	280	0	1
Succinate-32	gluc9-1	120.1	#N/A	#N/A	#N/A	#N/A
Succinate-33	gluc9-1	120.1	#N/A	#N/A	#N/A	#N/A
Succinate-43	gluc9-1	121.1	8.22	11245	0	1
MAL3-0	gluc9-1	132.9	8.83	976	0	1
MAL-0	gluc9-1	132.9	7.88	12460	0	1
MAL3-10	gluc9-1	133.9	7	0	0	0
MAL3-11	gluc9-1	133.9	8	995	0	1
MAL-1	gluc9-1	133.9	8	236	0	1
MAL3-21	gluc9-1	134.9	8.15	80	0	1
MAL3-22	gluc9-1	134.9	8.03	1596	106	1
MAL-2	gluc9-1	134.9	7.8	1211	0	1
MAL3-32	gluc9-1	135.9	8.04	330	0	1
MAL3-33	gluc9-1	135.9	8.11	9539	8825	1
MAL-3	gluc9-1	135.9	8	752	10	1
MAL3-43	gluc9-1	136.9	6.98	1393	0	1
MAL-4	gluc9-1	136.9	8.46	354893	4341	1
P5P-0	gluc9-1	228.9	8.19	5572	0	1
P5P-1	gluc9-1	229.9	8.12	423	0	1
P5P-2	gluc9-1	230.9	8.31	430	0	1
P5P-3	gluc9-1	231.9	#N/A	#N/A	#N/A	#N/A
P5P-4	gluc9-1	232.9	8.71	15358040	124927	1
P5P-5	gluc9-1	233.9	8.77	390935	0	1
Fumarate-0	gluc9-1	115	8.27	8226	5041	1
Fumarate-10	gluc9-1	116	8.79	379	0	1
Fumarate-11	gluc9-1	116	8.35	1019	0	1
Fumarate-21	gluc9-1	117	#N/A	#N/A	#N/A	#N/A
Fumarate-22	gluc9-1	117	8.32	2196	0	1
Fumarate-32	gluc9-1	118	8.31	11	0	1
Fumarate-33	gluc9-1	118	8.23	1646	0	1
Fumarate-43	gluc9-1	119	6.31	0	0	0
E4P-0	gluc9-1	199	9.13	7762	0	1
E4P-1	gluc9-1	200	8.27	0	0	1
E4P-2	gluc9-1	201	8.32	257	0	1
E4P-3	gluc9-1	202	7.71	794	0	1
E4P-4	gluc9-1	203	8.32	4856	0	1
S7P-0	gluc9-1	289.1	8.7	2736019	59833	1
S7P4-0	gluc9-1	289.1	8.67	88	0	1
S7P-1	gluc9-1	290.1	8.55	2843	2129	1
S7P4-10	gluc9-1	290.1	#N/A	#N/A	#N/A	#N/A
S7P4-11	gluc9-1	290.1	#N/A	#N/A	#N/A	#N/A
S7P-2	gluc9-1	291.1	8.54	9116	3203	1
S7P4-20	gluc9-1	291.1	8.74	1729	0	1
S7P4-21	gluc9-1	291.1	#N/A	#N/A	#N/A	#N/A
S7P4-22	gluc9-1	291.1	7.69	39	0	1
S7P-3	gluc9-1	292.1	8.58	751	0	1
S7P4-30	gluc9-1	292.1	7.61	170	0	1
S7P4-31	gluc9-1	292.1	8.31	105	0	1
S7P4-32	gluc9-1	292.1	#N/A	#N/A	#N/A	#N/A
S7P4-33	gluc9-1	292.1	#N/A	#N/A	#N/A	#N/A
S7P-4	gluc9-1	293.1	8.55	524	0	1
S7P4-41	gluc9-1	293.1	8.08	0	0	1
S7P4-42	gluc9-1	293.1	8.51	165	0	1
S7P4-43	gluc9-1	293.1	#N/A	#N/A	#N/A	#N/A
S7P4-44	gluc9-1	293.1	#N/A	#N/A	#N/A	#N/A
S7P-5	gluc9-1	294.1	8.16	391	0	1
S7P4-52	gluc9-1	294.1	9.49	6	0	1
S7P4-53	gluc9-1	294.1	#N/A	#N/A	#N/A	#N/A
S7P4-54	gluc9-1	294.1	#N/A	#N/A	#N/A	#N/A
S7P-6	gluc9-1	295.1	8.42	3478	0	1
S7P4-63	gluc9-1	295.1	#N/A	#N/A	#N/A	#N/A
S7P4-64	gluc9-1	295.1	#N/A	#N/A	#N/A	#N/A
S7P-7	gluc9-1	296.1	8.75	11185	0	1
S7P4-74	gluc9-1	296.1	8.61	5029	0	1
HP-0	gluc9-1	259	8.76	48573	0	1
HP-1	gluc9-1	260	8.72	769	0	1
HP-2	gluc9-1	261	8.43	16465596	171758	1
HP-3	gluc9-1	262	8.7	104368	12234	1
HP-4	gluc9-1	263	8.68	65768	1607	1
HP-5	gluc9-1	264	8.79	3606	709	1
HP-6	gluc9-1	265	8.78	118251	16322	1
PGA-0	gluc9-1	185	7.73	5410	0	1
PGA-1	gluc9-1	186	7.94	85	0	1
PGA-2	gluc9-1	187	8.69	1116502	152928	1
PGA-3	gluc9-1	188	9.56	89775	0	1
6PG-0	gluc9-1	275	8.28	19285	0	1
6PG-1	gluc9-1	276	9.07	764	0	1
6PG-2	gluc9-1	277	9.53	1130	35	1
6PG-3	gluc9-1	278	9.28	428	0	1
6PG-4	gluc9-1	279	9.54	406	0	1
6PG-5	gluc9-1	280	10.32	10	0	1
6PG-6	gluc9-1	281	9.83	6414	0	1
AcCoA3-0	gluc9-1	403.7	8.15	7368	0	1
AcCoA3-1	gluc9-1	404.7	9.5	1438	0	1
AcCoA3-2	gluc9-1	405.7	#N/A	#N/A	#N/A	#N/A
AcCoA-0	gluc9-1	808.2	8.52	96	0	1
AcCoA-1	gluc9-1	809.2	#N/A	#N/A	#N/A	#N/A
AcCoA-2	gluc9-1	810.2	#N/A	#N/A	#N/A	#N/A
AcCoA2-0	gluc9-1	830.2	8.86	3466	785	1
AcCoA2-1	gluc9-1	831.2	8.95	54	0	1
AcCoA2-2	gluc9-1	832.2	#N/A	#N/A	#N/A	#N/A
2PG-0	gluc9-1	155	8.33	28437	0	1
2PG-1	gluc9-1	156	9.6	990	0	1
2PG-2	gluc9-1	157	8.38	1251135	73484	1
PEP-0	gluc9-1	166.9	7.98	82777	10898	1
PEP-1	gluc9-1	167.9	8.77	1524	0	1
PEP-2	gluc9-1	168.9	8.86	87	0	1
PEP-3	gluc9-1	169.9	9.47	2072	0	1
FBP-0	gluc9-1	339	8.85	923	572	1
FBP-1	gluc9-1	340	10	11	0	1
FBP-2	gluc9-1	341	11.22	197	0	1
FBP-3	gluc9-1	342	#N/A	#N/A	#N/A	#N/A
FBP-4	gluc9-1	343	10.74	1403	165	1
FBP-5	gluc9-1	344	11.11	255	0	1
FBP-6	gluc9-1	345	11.15	36520	0	1
ATPU13	gluc9-1	516	9.3	7175	0	1
ATPm0	gluc9-1	506	11.08	24	0	1
ATPm0_2	gluc9-1	506	9.35	796	0	1
ADPU13	gluc9-1	436	8.49	32191	0	1
ADPm0	gluc9-1	426	8.76	12493	0	1
ADPm0_2	gluc9-1	426	8.21	33954	0	1
AMPU13	gluc9-1	356	8.24	11271	0	1
AMPm0	gluc9-1	346	8.37	4235	0	1
AMPm0_2	gluc9-1	346	8.3	30896	0	1

## Sheet: U9-2
Peptide	Replicate	Precursor Mz	Retention Time	Area	Background	Peak Rank
Pyruvate-0	gluc9-2	87.1	2.07	15103	0	1
Pyruvate-10	gluc9-2	88.1	#N/A	#N/A	#N/A	#N/A
Pyruvate-11	gluc9-2	88.1	2.38	272	50	1
Pyruvate-21	gluc9-2	89.1	2.71	52	0	1
Pyruvate-22	gluc9-2	89.1	2.34	2308	2080	1
Pyruvate-32	gluc9-2	90.1	2.11	1622	1908	1
Glycerate-0	gluc9-2	105	2.69	1322603	5980494	1
Glycerate2-0	gluc9-2	105	2.8	1524	308	1
Glycerate-10	gluc9-2	106	2.68	64511	107141	1
Glycerate-11	gluc9-2	106	2.42	18157	56927	1
Glycerate2-10	gluc9-2	106	2.95	0	0	1
Glycerate2-11	gluc9-2	106	#N/A	#N/A	#N/A	#N/A
Glycerate-21	gluc9-2	107	2.25	447	31	1
Glycerate2-21	gluc9-2	107	2.41	20	0	1
Glycerate2-22	gluc9-2	107	1.57	473	0	1
Glycerate-31	gluc9-2	108	2.71	241	1	1
Glycerate2-32	gluc9-2	108	3.23	8	0	1
FRUC-0	gluc9-2	179	4.28	7489	0	1
FRUC-10	gluc9-2	180	4.43	234	0	1
FRUC-11	gluc9-2	180	4.34	173	0	1
FRUC-20	gluc9-2	181	3.09	1627	189	1
FRUC-21	gluc9-2	181	4.08	181	0	1
FRUC-22	gluc9-2	181	3.4	28	0	1
FRUC-30	gluc9-2	182	3.96	180	0	1
FRUC-31	gluc9-2	182	2.56	1101	352	1
FRUC-32	gluc9-2	182	4.07	5103	0	1
FRUC-33	gluc9-2	182	4.06	19	0	1
FRUC-41	gluc9-2	183	4.09	703	0	1
FRUC-42	gluc9-2	183	3.23	301	0	1
FRUC-43	gluc9-2	183	3.91	28328	0	1
FRUC-52	gluc9-2	184	3.02	839	0	1
FRUC-53	gluc9-2	184	3.9	29115	4747	1
FRUC-63	gluc9-2	185	4.26	5467750	0	1
Glyoxylate-0	gluc9-2	73.1	4.21	38761	10579	1
Glyoxylate-10	gluc9-2	74.1	4.27	2113010	131733	1
Glyoxylate-11	gluc9-2	74.1	4.27	92992	6458	1
Glyoxylate-21	gluc9-2	75.1	4.25	16741	0	1
Glycolate-0	gluc9-2	75.1	4.44	685	837	1
Glycolate-10	gluc9-2	76.1	4.33	1278	361	1
Glycolate-11	gluc9-2	76.1	3.73	5	0	1
Glycolate-21	gluc9-2	77.1	6.04	4102	0	1
Sucrose-0	gluc9-2	341.1	6.8	64129	0	1
Sucrose-10	gluc9-2	342.1	5.17	94	0	1
Sucrose-11	gluc9-2	342.1	5.55	444	0	1
Sucrose-20	gluc9-2	343.1	5.55	591	11	1
Sucrose-21	gluc9-2	343.1	#N/A	#N/A	#N/A	#N/A
Sucrose-22	gluc9-2	343.1	5.77	29	0	1
Sucrose-30	gluc9-2	344.1	#N/A	#N/A	#N/A	#N/A
Sucrose-31	gluc9-2	344.1	5.63	292	0	1
Sucrose-32	gluc9-2	344.1	#N/A	#N/A	#N/A	#N/A
Sucrose-33	gluc9-2	344.1	#N/A	#N/A	#N/A	#N/A
Sucrose-40	gluc9-2	345.1	5.44	0	0	1
Sucrose-41	gluc9-2	345.1	5.33	314	0	1
Sucrose-42	gluc9-2	345.1	5.55	34246	90118	1
Sucrose-43	gluc9-2	345.1	#N/A	#N/A	#N/A	#N/A
Sucrose-44	gluc9-2	345.1	#N/A	#N/A	#N/A	#N/A
Sucrose-50	gluc9-2	346.1	#N/A	#N/A	#N/A	#N/A
Sucrose-51	gluc9-2	346.1	#N/A	#N/A	#N/A	#N/A
Sucrose-52	gluc9-2	346.1	5.37	728	795	1
Sucrose-53	gluc9-2	346.1	5.47	1406	4064	1
Sucrose-54	gluc9-2	346.1	#N/A	#N/A	#N/A	#N/A
Sucrose-55	gluc9-2	346.1	#N/A	#N/A	#N/A	#N/A
Sucrose-60	gluc9-2	347.1	#N/A	#N/A	#N/A	#N/A
Sucrose-61	gluc9-2	347.1	4.63	73	0	1
Sucrose-62	gluc9-2	347.1	5.49	5808	3404	1
Sucrose-63	gluc9-2	347.1	5.25	388	0	1
Sucrose-64	gluc9-2	347.1	5.38	5198	4007	1
Sucrose-65	gluc9-2	347.1	#N/A	#N/A	#N/A	#N/A
Sucrose-66	gluc9-2	347.1	#N/A	#N/A	#N/A	#N/A
Sucrose-71	gluc9-2	348.1	#N/A	#N/A	#N/A	#N/A
Sucrose-72	gluc9-2	348.1	4.58	1955	0	1
Sucrose-73	gluc9-2	348.1	5.37	1380	151	1
Sucrose-74	gluc9-2	348.1	5.32	120	0	1
Sucrose-75	gluc9-2	348.1	5.4	661	0	1
Sucrose-76	gluc9-2	348.1	#N/A	#N/A	#N/A	#N/A
Sucrose-82	gluc9-2	349.1	5.41	307	0	1
Sucrose-83	gluc9-2	349.1	4.61	36	0	1
Sucrose-84	gluc9-2	349.1	5.37	67	0	1
Sucrose-85	gluc9-2	349.1	#N/A	#N/A	#N/A	#N/A
Sucrose-86	gluc9-2	349.1	5.41	6836	2400	1
Sucrose-93	gluc9-2	350.1	#N/A	#N/A	#N/A	#N/A
Sucrose-94	gluc9-2	350.1	#N/A	#N/A	#N/A	#N/A
Sucrose-95	gluc9-2	350.1	5.21	14	0	1
Sucrose-96	gluc9-2	350.1	4.51	790	0	1
Sucrose-104	gluc9-2	351.1	#N/A	#N/A	#N/A	#N/A
Sucrose-105	gluc9-2	351.1	#N/A	#N/A	#N/A	#N/A
Sucrose-106	gluc9-2	351.1	5.41	448	0	1
Sucrose-115	gluc9-2	352.1	6.12	78	0	1
Sucrose-116	gluc9-2	352.1	6.32	9	0	1
Sucrose-126	gluc9-2	353.1	6.48	17921	0	1
TP-0	gluc9-2	169	7.9	2723	0	1
TP-1	gluc9-2	170	#N/A	#N/A	#N/A	#N/A
TP-2	gluc9-2	171	7.67	4457	0	1
CIT-0	gluc9-2	191	5.99	1202	0	1
CIT-1	gluc9-2	192	6.07	255	0	1
CIT-2	gluc9-2	193	6.07	940	0	1
CIT-3	gluc9-2	194	6.04	81	0	1
CIT-4	gluc9-2	195	6.31	3582	149	1
CIT-5	gluc9-2	196	6.01	357	0	1
CIT-6	gluc9-2	197	5.85	614	0	1
PIPES	gluc9-2	301.1	6.64	1882	396	1
2OG-0	gluc9-2	145	7.25	21320	5155	1
2OG-10	gluc9-2	146	#N/A	#N/A	#N/A	#N/A
2OG-11	gluc9-2	146	7.1	6698	533	1
2OG-21	gluc9-2	147	6.59	300	0	1
2OG-22	gluc9-2	147	7.2	1039	0	1
2OG-32	gluc9-2	148	6.38	175	0	1
2OG-33	gluc9-2	148	7.27	7338	2172	1
2OG-43	gluc9-2	149	7.2	912	0	1
2OG-44	gluc9-2	149	7.31	1657	0	1
2OG-54	gluc9-2	150	7.4	7810	0	1
ADPG-0	gluc9-2	588.1	8.45	2819	0	1
ADPG-1	gluc9-2	589.1	7.83	24	0	1
ADPG-2	gluc9-2	590.1	#N/A	#N/A	#N/A	#N/A
ADPG-3	gluc9-2	591.1	7.6	8	0	1
ADPG-4	gluc9-2	592.1	7.45	4792	2850	1
ADPG-5	gluc9-2	593.1	7.61	2455	0	1
ADPG-6	gluc9-2	594.1	5.61	8391	0	1
Succinate-0	gluc9-2	117.1	7.88	68258	8529	1
Succinate-10	gluc9-2	118.1	7.78	470	0	1
Succinate-11	gluc9-2	118.1	7.59	1244	0	1
Succinate-21	gluc9-2	119.1	7.58	364	0	1
Succinate-22	gluc9-2	119.1	7.64	439	0	1
Succinate-32	gluc9-2	120.1	#N/A	#N/A	#N/A	#N/A
Succinate-33	gluc9-2	120.1	8.04	281	0	1
Succinate-43	gluc9-2	121.1	8.08	22590	0	1
MAL3-0	gluc9-2	132.9	7.71	6205	0	1
MAL-0	gluc9-2	132.9	7.39	13703	2811	1
MAL3-10	gluc9-2	133.9	8.42	1852	0	1
MAL3-11	gluc9-2	133.9	7.78	877	0	1
MAL-1	gluc9-2	133.9	7.91	551	0	1
MAL3-21	gluc9-2	134.9	7.22	192	0	1
MAL3-22	gluc9-2	134.9	7.82	1803	0	1
MAL-2	gluc9-2	134.9	8.1	939	0	1
MAL3-32	gluc9-2	135.9	7.96	1203	0	1
MAL3-33	gluc9-2	135.9	8.07	4253	806	1
MAL-3	gluc9-2	135.9	8	1477	502	1
MAL3-43	gluc9-2	136.9	8.35	1351	0	1
MAL-4	gluc9-2	136.9	7.79	455826	41077	1
P5P-0	gluc9-2	228.9	7.81	16790	0	1
P5P-1	gluc9-2	229.9	8.02	508	0	1
P5P-2	gluc9-2	230.9	8.04	717	0	1
P5P-3	gluc9-2	231.9	8.57	799	0	1
P5P-4	gluc9-2	232.9	8.46	7380932	74656	1
P5P-5	gluc9-2	233.9	8.38	252167	0	1
Fumarate-0	gluc9-2	115	8.4	8257	7306	1
Fumarate-10	gluc9-2	116	8.27	423	0	1
Fumarate-11	gluc9-2	116	8.4	446	0	1
Fumarate-21	gluc9-2	117	#N/A	#N/A	#N/A	#N/A
Fumarate-22	gluc9-2	117	8.34	2375	329	1
Fumarate-32	gluc9-2	118	8.08	98	0	1
Fumarate-33	gluc9-2	118	8.31	407	0	1
Fumarate-43	gluc9-2	119	8.3	3085	0	1
E4P-0	gluc9-2	199	7.92	10269	0	1
E4P-1	gluc9-2	200	8	520	0	1
E4P-2	gluc9-2	201	8.27	631	0	1
E4P-3	gluc9-2	202	7.49	957	0	1
E4P-4	gluc9-2	203	8.62	9282	0	1
S7P-0	gluc9-2	289.1	8.38	2951887	12849	1
S7P4-0	gluc9-2	289.1	9.29	739	0	1
S7P-1	gluc9-2	290.1	8.55	5988	3205	1
S7P4-10	gluc9-2	290.1	#N/A	#N/A	#N/A	#N/A
S7P4-11	gluc9-2	290.1	#N/A	#N/A	#N/A	#N/A
S7P-2	gluc9-2	291.1	8.62	7028	3321	1
S7P4-20	gluc9-2	291.1	8.55	1199	0	1
S7P4-21	gluc9-2	291.1	#N/A	#N/A	#N/A	#N/A
S7P4-22	gluc9-2	291.1	#N/A	#N/A	#N/A	#N/A
S7P-3	gluc9-2	292.1	8.52	464	3980	1
S7P4-30	gluc9-2	292.1	#N/A	#N/A	#N/A	#N/A
S7P4-31	gluc9-2	292.1	8.83	274	0	1
S7P4-32	gluc9-2	292.1	8.68	86	0	1
S7P4-33	gluc9-2	292.1	#N/A	#N/A	#N/A	#N/A
S7P-4	gluc9-2	293.1	8.58	2115	472	1
S7P4-41	gluc9-2	293.1	#N/A	#N/A	#N/A	#N/A
S7P4-42	gluc9-2	293.1	8.54	1158	0	1
S7P4-43	gluc9-2	293.1	#N/A	#N/A	#N/A	#N/A
S7P4-44	gluc9-2	293.1	7.88	222	0	1
S7P-5	gluc9-2	294.1	8.51	479	0	1
S7P4-52	gluc9-2	294.1	#N/A	#N/A	#N/A	#N/A
S7P4-53	gluc9-2	294.1	#N/A	#N/A	#N/A	#N/A
S7P4-54	gluc9-2	294.1	#N/A	#N/A	#N/A	#N/A
S7P-6	gluc9-2	295.1	8.56	2355	1095	1
S7P4-63	gluc9-2	295.1	8.32	0	0	1
S7P4-64	gluc9-2	295.1	#N/A	#N/A	#N/A	#N/A
S7P-7	gluc9-2	296.1	8.31	26154	0	1
S7P4-74	gluc9-2	296.1	8.98	10186	0	1
HP-0	gluc9-2	259	8.45	75799	0	1
HP-1	gluc9-2	260	8.66	852	0	1
HP-2	gluc9-2	261	8.4	33711640	430222	1
HP-3	gluc9-2	262	8.23	923724	12453	1
HP-4	gluc9-2	263	8.68	99455	9487	1
HP-5	gluc9-2	264	8.7	3332	1796	1
HP-6	gluc9-2	265	9.21	210540	10008	1
PGA-0	gluc9-2	185	7.93	14873	0	1
PGA-1	gluc9-2	186	8.84	326	0	1
PGA-2	gluc9-2	187	8.43	2366635	24201	1
PGA-3	gluc9-2	188	8.77	135009	24708	1
6PG-0	gluc9-2	275	8.25	36096	0	1
6PG-1	gluc9-2	276	9.71	552	0	1
6PG-2	gluc9-2	277	9.4	1819	0	1
6PG-3	gluc9-2	278	8.75	1115	0	1
6PG-4	gluc9-2	279	9.49	110	0	1
6PG-5	gluc9-2	280	10.29	23	0	1
6PG-6	gluc9-2	281	8.86	21270	0	1
AcCoA3-0	gluc9-2	403.7	8.52	5361	0	1
AcCoA3-1	gluc9-2	404.7	9.38	1093	0	1
AcCoA3-2	gluc9-2	405.7	#N/A	#N/A	#N/A	#N/A
AcCoA-0	gluc9-2	808.2	#N/A	#N/A	#N/A	#N/A
AcCoA-1	gluc9-2	809.2	#N/A	#N/A	#N/A	#N/A
AcCoA-2	gluc9-2	810.2	#N/A	#N/A	#N/A	#N/A
AcCoA2-0	gluc9-2	830.2	8.82	2662	0	1
AcCoA2-1	gluc9-2	831.2	#N/A	#N/A	#N/A	#N/A
AcCoA2-2	gluc9-2	832.2	9.51	0	0	1
2PG-0	gluc9-2	155	8.07	44038	0	1
2PG-1	gluc9-2	156	9.53	334	0	1
2PG-2	gluc9-2	157	8.23	2099749	193990	1
PEP-0	gluc9-2	166.9	8.6	86339	578	1
PEP-1	gluc9-2	167.9	9.23	582	0	1
PEP-2	gluc9-2	168.9	8.85	842	0	1
PEP-3	gluc9-2	169.9	9.56	6405	0	1
FBP-0	gluc9-2	339	8.85	4430	0	1
FBP-1	gluc9-2	340	#N/A	#N/A	#N/A	#N/A
FBP-2	gluc9-2	341	10.18	2	0	1
FBP-3	gluc9-2	342	10.78	0	0	1
FBP-4	gluc9-2	343	10.79	1977	1365	1
FBP-5	gluc9-2	344	10.73	678	9	1
FBP-6	gluc9-2	345	10.94	50530	28244	1
ATPU13	gluc9-2	516	10.06	6576	0	1
ATPm0	gluc9-2	506	9.59	175	0	1
ATPm0_2	gluc9-2	506	9.62	2160	0	1
ADPU13	gluc9-2	436	8.81	56746	0	1
ADPm0	gluc9-2	426	8.66	20030	0	1
ADPm0_2	gluc9-2	426	8.57	79337	0	1
AMPU13	gluc9-2	356	8	18136	0	1
AMPm0	gluc9-2	346	7.78	8147	0	1
AMPm0_2	gluc9-2	346	8.34	50942	0	1

## Sheet: U9-3
Peptide	Replicate	Precursor Mz	Retention Time	Area	Background	Peak Rank
Pyruvate-0	gluc9-3	87.1	2.08	1572	1155	1
Pyruvate-10	gluc9-3	88.1	2.59	0	0	1
Pyruvate-11	gluc9-3	88.1	2.23	516	38	1
Pyruvate-21	gluc9-3	89.1	2.95	11	0	1
Pyruvate-22	gluc9-3	89.1	2.35	1034	739	1
Pyruvate-32	gluc9-3	90.1	2.34	394	42	1
Glycerate-0	gluc9-3	105	2.31	4584031	0	1
Glycerate2-0	gluc9-3	105	2.31	73	0	1
Glycerate-10	gluc9-3	106	2.71	72383	73292	1
Glycerate-11	gluc9-3	106	1.85	170051	0	1
Glycerate2-10	gluc9-3	106	#N/A	#N/A	#N/A	#N/A
Glycerate2-11	gluc9-3	106	#N/A	#N/A	#N/A	#N/A
Glycerate-21	gluc9-3	107	2.28	337	295	1
Glycerate2-21	gluc9-3	107	1.61	6	0	1
Glycerate2-22	gluc9-3	107	2.41	66	0	1
Glycerate-31	gluc9-3	108	2.43	275	0	1
Glycerate2-32	gluc9-3	108	1.94	0	0	1
FRUC-0	gluc9-3	179	4.2	13050	0	1
FRUC-10	gluc9-3	180	4.22	1276	0	1
FRUC-11	gluc9-3	180	1.66	153	0	1
FRUC-20	gluc9-3	181	3.32	1651	194	1
FRUC-21	gluc9-3	181	4.18	73	0	1
FRUC-22	gluc9-3	181	#N/A	#N/A	#N/A	#N/A
FRUC-30	gluc9-3	182	3.95	499	0	1
FRUC-31	gluc9-3	182	3.21	419	7	1
FRUC-32	gluc9-3	182	4.25	10136	0	1
FRUC-33	gluc9-3	182	3.76	78	0	1
FRUC-41	gluc9-3	183	3.98	535	136	1
FRUC-42	gluc9-3	183	3.08	151	0	1
FRUC-43	gluc9-3	183	4.14	305187	9406	1
FRUC-52	gluc9-3	184	3.66	6663	0	1
FRUC-53	gluc9-3	184	3.55	6072	706	1
FRUC-63	gluc9-3	185	4.2	7078400	0	1
Glyoxylate-0	gluc9-3	73.1	4.21	23415	26418	1
Glyoxylate-10	gluc9-3	74.1	4.21	2755437	71645	1
Glyoxylate-11	gluc9-3	74.1	4.22	200008	0	1
Glyoxylate-21	gluc9-3	75.1	4.22	19688	0	1
Glycolate-0	gluc9-3	75.1	4.4	1881	1036	1
Glycolate-10	gluc9-3	76.1	4.39	494	690	1
Glycolate-11	gluc9-3	76.1	4.33	200	0	1
Glycolate-21	gluc9-3	77.1	4.35	4357	0	1
Sucrose-0	gluc9-3	341.1	6.06	84812	0	1
Sucrose-10	gluc9-3	342.1	5.39	239	0	1
Sucrose-11	gluc9-3	342.1	5.98	1229	0	1
Sucrose-20	gluc9-3	343.1	5.47	1567	0	1
Sucrose-21	gluc9-3	343.1	#N/A	#N/A	#N/A	#N/A
Sucrose-22	gluc9-3	343.1	#N/A	#N/A	#N/A	#N/A
Sucrose-30	gluc9-3	344.1	5.12	0	0	1
Sucrose-31	gluc9-3	344.1	5.63	448	0	1
Sucrose-32	gluc9-3	344.1	#N/A	#N/A	#N/A	#N/A
Sucrose-33	gluc9-3	344.1	#N/A	#N/A	#N/A	#N/A
Sucrose-40	gluc9-3	345.1	#N/A	#N/A	#N/A	#N/A
Sucrose-41	gluc9-3	345.1	4.47	19	0	1
Sucrose-42	gluc9-3	345.1	5.09	44866	92344	1
Sucrose-43	gluc9-3	345.1	#N/A	#N/A	#N/A	#N/A
Sucrose-44	gluc9-3	345.1	#N/A	#N/A	#N/A	#N/A
Sucrose-50	gluc9-3	346.1	#N/A	#N/A	#N/A	#N/A
Sucrose-51	gluc9-3	346.1	#N/A	#N/A	#N/A	#N/A
Sucrose-52	gluc9-3	346.1	5.37	2234	197	1
Sucrose-53	gluc9-3	346.1	5.42	3686	5080	1
Sucrose-54	gluc9-3	346.1	#N/A	#N/A	#N/A	#N/A
Sucrose-55	gluc9-3	346.1	#N/A	#N/A	#N/A	#N/A
Sucrose-60	gluc9-3	347.1	#N/A	#N/A	#N/A	#N/A
Sucrose-61	gluc9-3	347.1	#N/A	#N/A	#N/A	#N/A
Sucrose-62	gluc9-3	347.1	5.46	2552	1410	1
Sucrose-63	gluc9-3	347.1	5.61	500	0	1
Sucrose-64	gluc9-3	347.1	5.26	3876	3106	1
Sucrose-65	gluc9-3	347.1	#N/A	#N/A	#N/A	#N/A
Sucrose-66	gluc9-3	347.1	4.47	75	0	1
Sucrose-71	gluc9-3	348.1	#N/A	#N/A	#N/A	#N/A
Sucrose-72	gluc9-3	348.1	4.62	143	0	1
Sucrose-73	gluc9-3	348.1	5.37	338	0	1
Sucrose-74	gluc9-3	348.1	5.48	593	0	1
Sucrose-75	gluc9-3	348.1	5.05	1863	129	1
Sucrose-76	gluc9-3	348.1	#N/A	#N/A	#N/A	#N/A
Sucrose-82	gluc9-3	349.1	5.46	174	0	1
Sucrose-83	gluc9-3	349.1	4.66	12	0	1
Sucrose-84	gluc9-3	349.1	5.34	565	0	1
Sucrose-85	gluc9-3	349.1	4.96	79	0	1
Sucrose-86	gluc9-3	349.1	5.26	7959	5383	1
Sucrose-93	gluc9-3	350.1	5.24	0	0	1
Sucrose-94	gluc9-3	350.1	#N/A	#N/A	#N/A	#N/A
Sucrose-95	gluc9-3	350.1	4.82	58	0	1
Sucrose-96	gluc9-3	350.1	4.73	267	0	1
Sucrose-104	gluc9-3	351.1	5.55	112	0	1
Sucrose-105	gluc9-3	351.1	#N/A	#N/A	#N/A	#N/A
Sucrose-106	gluc9-3	351.1	5.6	464	0	1
Sucrose-115	gluc9-3	352.1	#N/A	#N/A	#N/A	#N/A
Sucrose-116	gluc9-3	352.1	#N/A	#N/A	#N/A	#N/A
Sucrose-126	gluc9-3	353.1	6.82	10998	0	1
TP-0	gluc9-3	169	7.74	2612	0	1
TP-1	gluc9-3	170	6.41	21	0	1
TP-2	gluc9-3	171	7.96	5018	0	1
CIT-0	gluc9-3	191	5.97	1736	156	1
CIT-1	gluc9-3	192	6.45	750	0	1
CIT-2	gluc9-3	193	6.08	881	0	1
CIT-3	gluc9-3	194	6.73	584	0	1
CIT-4	gluc9-3	195	5.92	2652	617	1
CIT-5	gluc9-3	196	5.84	782	0	1
CIT-6	gluc9-3	197	6.57	771	0	1
PIPES	gluc9-3	301.1	6.47	997	0	1
2OG-0	gluc9-3	145	8.43	2736	14802	1
2OG-10	gluc9-3	146	7.62	44	0	1
2OG-11	gluc9-3	146	7.17	2324	1148	1
2OG-21	gluc9-3	147	7.66	104	0	1
2OG-22	gluc9-3	147	7.25	353	0	1
2OG-32	gluc9-3	148	7.67	266	0	1
2OG-33	gluc9-3	148	7.25	6491	2648	1
2OG-43	gluc9-3	149	7.2	282	0	1
2OG-44	gluc9-3	149	7.24	1973	0	1
2OG-54	gluc9-3	150	7.48	3150	0	1
ADPG-0	gluc9-3	588.1	8.67	3006	0	1
ADPG-1	gluc9-3	589.1	#N/A	#N/A	#N/A	#N/A
ADPG-2	gluc9-3	590.1	#N/A	#N/A	#N/A	#N/A
ADPG-3	gluc9-3	591.1	#N/A	#N/A	#N/A	#N/A
ADPG-4	gluc9-3	592.1	7.47	3627	459	1
ADPG-5	gluc9-3	593.1	7.56	993	0	1
ADPG-6	gluc9-3	594.1	6.57	4962	0	1
Succinate-0	gluc9-3	117.1	7.31	81691	0	1
Succinate-10	gluc9-3	118.1	7.69	575	0	1
Succinate-11	gluc9-3	118.1	7.59	609	0	1
Succinate-21	gluc9-3	119.1	7.85	606	0	1
Succinate-22	gluc9-3	119.1	7.61	188	0	1
Succinate-32	gluc9-3	120.1	8.06	23	0	1
Succinate-33	gluc9-3	120.1	8.46	505	0	1
Succinate-43	gluc9-3	121.1	7.77	16861	0	1
MAL3-0	gluc9-3	132.9	7.35	6895	0	1
MAL-0	gluc9-3	132.9	7.57	14336	0	1
MAL3-10	gluc9-3	133.9	7.59	1416	0	1
MAL3-11	gluc9-3	133.9	7.99	0	0	1
MAL-1	gluc9-3	133.9	7.87	1899	0	1
MAL3-21	gluc9-3	134.9	7.98	49	0	1
MAL3-22	gluc9-3	134.9	7.96	1531	0	1
MAL-2	gluc9-3	134.9	8.04	655	0	1
MAL3-32	gluc9-3	135.9	7.94	832	0	1
MAL3-33	gluc9-3	135.9	7.99	2745	770	1
MAL-3	gluc9-3	135.9	7.92	1065	0	1
MAL3-43	gluc9-3	136.9	7.76	368	0	1
MAL-4	gluc9-3	136.9	7.96	395879	30621	1
P5P-0	gluc9-3	228.9	7.97	11440	0	1
P5P-1	gluc9-3	229.9	8.32	59	0	1
P5P-2	gluc9-3	230.9	7.89	470	0	1
P5P-3	gluc9-3	231.9	8.01	340	0	1
P5P-4	gluc9-3	232.9	8.49	4275935	18722	1
P5P-5	gluc9-3	233.9	8.73	131406	0	1
Fumarate-0	gluc9-3	115	8.21	9420	5737	1
Fumarate-10	gluc9-3	116	8.28	250	0	1
Fumarate-11	gluc9-3	116	8.31	51	0	1
Fumarate-21	gluc9-3	117	#N/A	#N/A	#N/A	#N/A
Fumarate-22	gluc9-3	117	8.43	3578	1084	1
Fumarate-32	gluc9-3	118	7.6	95	0	1
Fumarate-33	gluc9-3	118	8.32	504	0	1
Fumarate-43	gluc9-3	119	8.34	1505	0	1
E4P-0	gluc9-3	199	7.8	11179	0	1
E4P-1	gluc9-3	200	8.16	141	0	1
E4P-2	gluc9-3	201	8.25	596	0	1
E4P-3	gluc9-3	202	7.68	571	0	1
E4P-4	gluc9-3	203	7.7	3395	0	1
S7P-0	gluc9-3	289.1	8.67	2164097	28119	1
S7P4-0	gluc9-3	289.1	8.57	46	0	1
S7P-1	gluc9-3	290.1	8.56	2503	2462	1
S7P4-10	gluc9-3	290.1	#N/A	#N/A	#N/A	#N/A
S7P4-11	gluc9-3	290.1	#N/A	#N/A	#N/A	#N/A
S7P-2	gluc9-3	291.1	8.43	2878	1378	1
S7P4-20	gluc9-3	291.1	8.53	1322	0	1
S7P4-21	gluc9-3	291.1	#N/A	#N/A	#N/A	#N/A
S7P4-22	gluc9-3	291.1	8.08	53	0	1
S7P-3	gluc9-3	292.1	8.68	1252	600	1
S7P4-30	gluc9-3	292.1	#N/A	#N/A	#N/A	#N/A
S7P4-31	gluc9-3	292.1	8.84	196	0	1
S7P4-32	gluc9-3	292.1	#N/A	#N/A	#N/A	#N/A
S7P4-33	gluc9-3	292.1	#N/A	#N/A	#N/A	#N/A
S7P-4	gluc9-3	293.1	8.39	2328	0	1
S7P4-41	gluc9-3	293.1	#N/A	#N/A	#N/A	#N/A
S7P4-42	gluc9-3	293.1	8.72	3456	0	1
S7P4-43	gluc9-3	293.1	#N/A	#N/A	#N/A	#N/A
S7P4-44	gluc9-3	293.1	#N/A	#N/A	#N/A	#N/A
S7P-5	gluc9-3	294.1	8.81	321	0	1
S7P4-52	gluc9-3	294.1	8.8	370	0	1
S7P4-53	gluc9-3	294.1	#N/A	#N/A	#N/A	#N/A
S7P4-54	gluc9-3	294.1	#N/A	#N/A	#N/A	#N/A
S7P-6	gluc9-3	295.1	8.46	3657	264	1
S7P4-63	gluc9-3	295.1	#N/A	#N/A	#N/A	#N/A
S7P4-64	gluc9-3	295.1	8.44	231	0	1
S7P-7	gluc9-3	296.1	9.72	6597	0	1
S7P4-74	gluc9-3	296.1	8.48	430	0	1
HP-0	gluc9-3	259	8.59	66517	0	1
HP-1	gluc9-3	260	9	609	0	1
HP-2	gluc9-3	261	8.28	35965860	537367	1
HP-3	gluc9-3	262	8.47	504710	28782	1
HP-4	gluc9-3	263	8.72	142309	8657	1
HP-5	gluc9-3	264	8.33	5372	2414	1
HP-6	gluc9-3	265	8.1	93363	0	1
PGA-0	gluc9-3	185	8.57	7349	0	1
PGA-1	gluc9-3	186	8.72	181	0	1
PGA-2	gluc9-3	187	8.2	1766985	20562	1
PGA-3	gluc9-3	188	8.8	51247	0	1
6PG-0	gluc9-3	275	8.33	35255	5821	1
6PG-1	gluc9-3	276	8.51	1496	71	1
6PG-2	gluc9-3	277	9.54	1362	49	1
6PG-3	gluc9-3	278	9.11	351	0	1
6PG-4	gluc9-3	279	8.87	1780	0	1
6PG-5	gluc9-3	280	9	77	0	1
6PG-6	gluc9-3	281	7.82	5644	0	1
AcCoA3-0	gluc9-3	403.7	8.38	1977	0	1
AcCoA3-1	gluc9-3	404.7	9.5	405	0	1
AcCoA3-2	gluc9-3	405.7	#N/A	#N/A	#N/A	#N/A
AcCoA-0	gluc9-3	808.2	8.72	14	0	1
AcCoA-1	gluc9-3	809.2	#N/A	#N/A	#N/A	#N/A
AcCoA-2	gluc9-3	810.2	#N/A	#N/A	#N/A	#N/A
AcCoA2-0	gluc9-3	830.2	9.05	1044	0	1
AcCoA2-1	gluc9-3	831.2	9.35	2	0	1
AcCoA2-2	gluc9-3	832.2	9.82	163	0	1
2PG-0	gluc9-3	155	8.18	36267	0	1
2PG-1	gluc9-3	156	9.41	1174	0	1
2PG-2	gluc9-3	157	8.64	2095776	228138	1
PEP-0	gluc9-3	166.9	8.69	56196	15650	1
PEP-1	gluc9-3	167.9	8.85	2628	0	1
PEP-2	gluc9-3	168.9	8.77	723	0	1
PEP-3	gluc9-3	169.9	8.84	566	0	1
FBP-0	gluc9-3	339	8.84	4309	0	1
FBP-1	gluc9-3	340	11.4	18	0	1
FBP-2	gluc9-3	341	11.32	0	0	1
FBP-3	gluc9-3	342	11.32	4	0	1
FBP-4	gluc9-3	343	10.58	3610	2116	1
FBP-5	gluc9-3	344	10.78	215	0	1
FBP-6	gluc9-3	345	9.08	32662	0	1
ATPU13	gluc9-3	516	9.57	907	0	1
ATPm0	gluc9-3	506	8.61	365	0	1
ATPm0_2	gluc9-3	506	8	0	0	0
ADPU13	gluc9-3	436	9.13	31871	0	1
ADPm0	gluc9-3	426	8.49	13803	0	1
ADPm0_2	gluc9-3	426	7.98	55068	0	1
AMPU13	gluc9-3	356	8.26	13874	0	1
AMPm0	gluc9-3	346	7.89	5385	0	1
AMPm0_2	gluc9-3	346	8.31	39287	0	1
